# Supplementary material for: Proteome-wide prediction of the mode of inheritance and molecular mechanisms underlying genetic diseases using structural interactomics
Source: iScience. 2025 Jun 4;28(7):112812. doi: 10.1016/j.isci.2025.112812 (PMC12209950; doi:10.1016/j.isci.2025.112812)
Supplement: Table S1. Related to the descriptions of protein features [file mmc2.csv]

Feature_name	Selected	Description
flDPnn_disorder	1	Prediction of intrinsically disordered regions.
PSIPRED_helix	1	Prediction of helical secondary structures.
PSIPRED_strand	1	Prediction of beta-strand secondary structures.
PSIPRED_coil	0	Prediction of coiled secondary structures.
MMseq2_low_conservation	1	Low conservation from MMseqs.
MMseq2_high_conservation	1	High conservation from MMseqs.
MMseq2_median	0	MMSeqs2 median score
SignalP	1	Prediction of signal peptides.
DFLpred_linker	1	Prediction of disordered flexible linker residues.
ASAquick_buried	1	Prediction of buried surface area (solvent accessibility).
DisoRDPbind_RNA	1	Prediction of RNA-binding disordered regions.
DisoRDPbind_DNA	1	Prediction of DNA-binding disordered regions.
DisoRDPbind_PRO	1	Prediction of protein-binding disordered regions.
MoRFchibi_morf	1	Prediction of molecular recognition features (MoRFs).
DRNApred_RNA	1	Prediction of RNA-binding residues.
DRNApred_DNA	1	Prediction of DNA-binding residues.
SCRIBER_PRO	1	Prediction of protein-binding residues.
PTM_content	1	Prediction of post-translational modification sites.
CDS_GC	1	GC content of the coding sequence.
UTR3_length	1	Length of 3' UTR.
UTR3_GC	1	GC content of 3' UTR.
transcript_length	1	Total transcript length.
num_exons	1	Number of exons.
transcript_GC	0	GC content of the transcript
UTR5_length	1	Length of 5' UTR.
UTR5_GC	1	GC content of 5' UTR.
CDS_length	0	Coding sequence length
Transcript_count	1	Number of transcripts.
tau	1	Tissue specificity of gene expression (0, broadly expressed to 1, tissue specific).
TF	1	Indicates if the gene is a transcription factor.
connectedness	1	Overall connectedness in coexpression networks.
EDS	1	Enhancer domain score.
ABC_count1	1	Number of biosamples with an active ABC enhancer.
ABC_count2	1	Total number of ABC enhancers across all biosamples.
ABC_count3	1	Total number of ABC enhancers after union of enhancer domains.
ABC_length	0	ABC enhance length
ABC_length_per_type	1	Average ABC enhancer length per active cell type.
Roadmap_count1	1	Number of biosamples with an active Roadmap enhancer.
Roadmap_count2	1	Total number of Roadmap enhancers across all biosamples.
Roadmap_count3	1	Total number of Roadmap enhancers after union of enhancer domains.
Roadmap_length	0	Roadmap ehancer length
Roadmap_length_per_type	0	Roadmap ehancer length
promoter_count	1	Number of promoters.
phastCons7way_mean	1	Mean conservation score across 7 species.
phastCons7way_max	1	95th percentile conservation score across 7 species.
phastCons17way_mean	0	Mean of phastCons17way conservation score
phastCons17way_max	1	95th percentile conservation score across 17 species.
phastCons20way_mean	0	mean of phastCons20way conservation score
phastCons20way_max	0	max of phastCons20way conservation score
phastCons30way_mean	0	mean of phastCons30way conservation score
phastCons30way_max	0	max of phastCons30way conservation score
phastCons100way_mean	0	mean of phastCons100way conservation score
phastCons100way_max	1	95th percentile conservation score across 100 species.
fracCdsPhylopAm	1	Fraction of coding sequences constrained in 240 mammals.
fracCdsPhastConsPr	0	Fraction of coding sequences constrained based on PhastCons
fracExonPhylopAm	0	Fraction of exon sequences constrained
fracExonPhastConsPr	0	Fraction of exon sequences constrained
CellMembrane	1	Localization to cell membrane.
Cytoplasm	1	Localization to cytoplasm.
EndoplasmicReticulum	1	Localization to endoplasmic reticulum.
Extracellular	1	Localization to extracellular space.
GolgiApparatus	1	Localization to Golgi apparatus.
LysosomeOrVacuole	1	Localization to lysosome or vacuole.
Mitochondrion	1	Localization to mitochondrion.
Nucleus	1	Localization to nucleus.
Peroxisome	1	Localization to peroxisome.
Plastid	1	Localization to plastid.
MembraneBound	1	Membrane-bound proteins.
Soluble	0	Soluble protein
UNEECON_G	1	Evolutionary pressure score (UNEECON).
dn_ds	1	Human-macaque dN/dS ratio of nonsynonymous to synonymous substitutions.
abundance	1	Protein abundance (from PaxDB).
exp_var	1	RNA expression variance across tissues.
median_scriber	1	Median SCRIBER score for residues with more than 5% relative solvent accessible surface area.
n_paralogs	1	Number of paralogous proteins.
max_id	1	Maximum sequence identity to paralogs.
shet	1	Selection coefficient related to heterozygosity.
nc_gerp	1	GERP++ score for non-coding regions.
membrane_propensity	1	Propensity for membrane association.
efx_raw	1	Median ratio of ESM-1v and raw FoldX ΔΔG for missense mutations.
efx_abs	1	Median ratio of ESM-1v and absolute FoldX ΔΔG for missense mutations.
aco	1	Absolute contact order of the protein structure.
pi	1	Protein isoelectric point.
strand_pct	0	Percent of strand residues in protein
helix_pct	0	percent pf helix residues in protein
pct_buried	1	Fraction of buried residues in protein structure.
plddt	1	Mean pLDDT confidence score of predicted structures.
ct	1	Cotranslational assembly annotations.
phylop_5utr	1	Evolutionary conservation of 5' UTR.
ExAC_don_to_syn	1	Donor to synonymous mutation ratio from ExAC.
mRNA_halflife_10	1	mRNA half-life in hours.
lof.pLI	1	Probability of being loss-of-function intolerant.
lof.pNull	1	Null hypothesis for loss-of-function.
lof.pRec	1	Probability of intolerance to homozygous but not heterozygous loss-of-function variants.
lof.oe_ci.upper	1	Upper confidence interval for loss-of-function over-expected score.
mis.z_score	1	Z-score for missense variation constraint.
syn.z_score	1	Z-score for synonymous variation constraint.
