# Supplementary material for: Proteome-wide prediction of the mode of inheritance and molecular mechanisms underlying genetic diseases using structural interactomics
Source: iScience. 2025 Jun 4;28(7):112812. doi: 10.1016/j.isci.2025.112812 (PMC12209950; doi:10.1016/j.isci.2025.112812)
Supplement: Table S2. Related to the descriptions of amino acid features [file mmc3.csv]

Feature	Selected	Description
aa0 to aa19	1	Representation of the 20 standard amino acids.
pka_cooh_alpha	0	pKa values for the _-carboxyl
pka_nh3	0	pKa value of the _-amino
pka_rgroup	0	pKa value of the side chain
isoelectric_points	1	Isoelectric points of residues.
molecularweight	0	molecular weight
numbercodons	1	Number of codons coding for each amino acid.
bulkiness	1	Bulkiness of amino acid side chains.
polarityzimmerman	0	polarity scores based on zimmerman
polaritygrantham	0	polarity scores based on grantham
refractivity	0	Amino acid refractivity
recognitionfactors	0	Recognition factor based on Expasy
hphob_eisenberg	0	Hydrophobicity
hphob_sweet	0	Hydrophobicity
hphob_woods	0	Hydrophobicity
hphob_doolittle	0	Hydrophobicity
hphob_manavalan	0	Hydrophobicity
hphob_leo	0	Hydrophobicity
hphob_black	0	Hydrophobicity
hphob_breese	0	Hydrophobicity
hphob_fauchere	0	Hydrophobicity
hphob_guy	0	Hydrophobicity
hphob_janin	0	Hydrophobicity
hphob_miyazawa	0	Hydrophobicity
hphob_argos	1	Hydrophobicity score from the Argos scale.
hphob_roseman	0	Hydrophobicity
hphob_tanford	0	Hydrophobicity
hphob_wolfenden	0	Hydrophobicity
hphob_welling	1	Hydrophobicity score from the Welling scale.
hphob_wilson	0	Hydrophobicity
hphob_parker	0	Hydrophobicity
hphob_ph3_4	0	Hydrophobicity
hphob_ph7_5	0	Hydrophobicity
hphob_mobility	0	Hydrophobicity
hplchfba	0	Hydrophilicity
hplctfa	0	Hydrophilicity
transmembranetendency	0	transmembrane tendency
hplc2_1	0	retention coefficient
hplc7_4	0	retention coefficient
buriedresidues	1	Residues buried within the protein structure.
accessibleresidues	1	Solvent-accessible residues in the protein.
hphob_chothia	0	Hydrophobicity
hphob_rose	0	Hydrophobicity
ratioside	1	Ratio of side chain types (e.g., polar vs. nonpolar).
averageburied	1	Average number of buried residues in the protein.
averageflexibility	1	Average flexibility of residues.
alpha_helixfasman	1	Helix propensity based on the Fasman algorithm.
beta_sheetfasman	0	Conformational parameter for beta-sheet
beta_turnfasman	1	Beta turn propensity based on the Fasman algorithm.
alpha_helixroux	0	Conformational parameter for alpha helix
beta_sheetroux	0	Conformational parameter for beta-sheet
beta_turnroux	0	Conformational parameter for beta-turn
coilroux	0	Conformational parameter for coil
alpha_helixlevitt	0	Normalized frequency for alpha helix
beta_sheetlevitt	0	Normalized frequency for beta sheet
beta_turnlevitt	0	Normalized frequency for beta turn
totalbeta_strand	0	Conformational preference for total beta strand (antiparallel+parallel)
antiparallelbeta_strand	1	Conformational preference for antiparallel beta strand.
parallelbeta_strand	0	Conformational preference for parallel beta strand.
a_a_composition	1	Amino acid composition.
a_a_swiss_prot	0	Amino acid composition (%) in the UniProtKB/Swiss-Prot data bank.
relativemutability	1	Likelihood of amino acid mutation over evolutionary time.
hbond_acc	1	Hydrogen bond acceptor residues.
hbond_donor	1	Hydrogen bond donor residues.
meiler0 to meiler6	0	meiler embeddings
sidechain_vector0 to sidechain_vector2	0	average position of sidechain atoms.
c_beta_vector0 to c_beta_vector3	1	Geometric arrangement of side chains (C-beta vectors).
sequence_neighbour_vector_n_to_c0 to sequence_neighbour_vector_n_to_c2	1	Sequence neighbors from N- to C-terminus.
ASAquick_normscore	1	Normalized accessible surface area score.
DFLpredScore	1	Prediction of disordered flexible linkers.
DRNApredDNAscore	1	Prediction of DNA-binding residues.
DRNApredRNAscore	1	Prediction of RNA-binding residues.
DisoDNAscore	1	Propensity for disordered regions to bind DNA.
DisoPROscore	1	Propensity for disordered regions to bind proteins.
DisoRNAscore	1	Propensity for disordered regions to bind RNA.
MMseq2_conservation_score	1	Conservation score based on MMseq2.
MoRFchibiScore	1	Prediction of molecular recognition features (MoRFs).
PSIPRED_helix	1	Prediction of helical secondary structures.
PSIPRED_strand	1	Prediction of beta-strand secondary structures.
SCRIBERscore	1	Prediction of protein-binding residues.
flDPnn_score	1	Prediction of disorder regions from flDPnn.
PTMbinary	0	Residue is a PTM or not
ACT_SITE	1	Active sites in the protein.
BINDING	1	Binding sites for ligands, substrates, or other molecules.
DNA_BIND	1	DNA-binding regions.
TOPO_DOM	1	Topological domains of the protein.
TRANSMEM	1	Transmembrane regions in the protein structure.
DISULFID	1	Disulfide bonds stabilizing the protein structure.
PROPEP	1	Propeptide regions that are cleaved during maturation.
SIGNAL	1	Signal peptides for protein targeting.
TRANSIT	1	Transit peptides for directing proteins to organelles.
STRAND	1	Beta strand regions in the protein structure.
HELIX	1	Alpha helix regions in the protein structure.
COILED	1	Coiled-coil regions of the protein.
COMPBIAS	1	Regions with compositional bias.
DOMAIN	1	Functional/structural domains of the protein.
REGION	1	General regions in the protein.
REPEAT	1	Repetitive sequences in the protein.
ZN_FING	1	Zinc finger domains involved in binding.
phyloP100way_vertebrate	0	Conservation score
phyloP30way_mammalian	0	Conservation score
