# Supplementary material for: Proteome-wide prediction of the mode of inheritance and molecular mechanisms underlying genetic diseases using structural interactomics
Source: iScience. 2025 Jun 4;28(7):112812. doi: 10.1016/j.isci.2025.112812 (PMC12209950; doi:10.1016/j.isci.2025.112812)
Supplement: Table S3. Related to hyperparameter tuning results for the MOI prediction model [file mmc4.csv]

model	hidden_channels	learning_rate	precision_val_macro	recall_val_macro	f1_val_macro	auc_val_macro
GCN	128	0.0005	0.750582751	0.702407095	0.723920351	0.695094565
GAT	128	0.0005	0.751698643	0.705025338	0.726229076	0.698823156
GIN	128	0.0005	0.772750243	0.680377252	0.71434827	0.682128459
GCN	128	0.001057371	0.762922078	0.706404842	0.732403814	0.706714554
GAT	128	0.001057371	0.773931624	0.685261824	0.726409145	0.709545911
GIN	128	0.001057371	0.758123512	0.660571509	0.702154988	0.677454763
GCN	128	0.002236068	0.765404822	0.706587838	0.734126038	0.708168334
GAT	128	0.002236068	0.753867028	0.682643581	0.715232247	0.692080979
GIN	128	0.002236068	0.763574521	0.654363739	0.696493642	0.674655972
GCN	128	0.004728708	0.762556645	0.716286599	0.737532116	0.708207157
GAT	128	0.004728708	0.79503206	0.702449324	0.745785666	0.732237859
GIN	128	0.004728708	0.740786676	0.735205518	0.727235489	0.66062816
GCN	128	0.01	0.770639726	0.702083333	0.734480254	0.708640645
GAT	128	0.01	0.75939581	0.701351351	0.726236399	0.703882714
GIN	128	0.01	0.774334757	0.659600225	0.695749027	0.666872626
GCN	64	0.0005	0.737724531	0.678462838	0.704324435	0.677283072
GAT	64	0.0005	0.759014085	0.716469595	0.736321614	0.704850378
GIN	64	0.0005	0.787465548	0.672564752	0.716292696	0.690958125
GCN	64	0.001057371	0.766737616	0.712288851	0.736869369	0.711380696
GAT	64	0.001057371	0.749967971	0.697719595	0.720617478	0.694141477
GIN	64	0.001057371	0.775675676	0.64379223	0.691533581	0.670704118
GCN	64	0.002236068	0.762284098	0.699648086	0.728808078	0.703669651
GAT	64	0.002236068	0.719425426	0.616089527	0.663756742	0.641534192
GIN	64	0.002236068	0.774839744	0.644946509	0.700066138	0.682016322
GCN	64	0.004728708	0.762755608	0.700337838	0.729397799	0.703319196
GAT	64	0.004728708	0.774807824	0.697804054	0.733984752	0.710254376
GIN	64	0.004728708	0.761489063	0.696875	0.716327981	0.674526616
GCN	64	0.01	0.759113986	0.701393581	0.728768545	0.69970346
GAT	64	0.01	0.786810356	0.734670608	0.758839471	0.734945635
GIN	64	0.01	0.802113165	0.670495495	0.718679918	0.698515805
GCN	32	0.0005	0.731969515	0.681264077	0.704619293	0.672120615
GAT	32	0.0005	0.733343956	0.652857545	0.690724285	0.664757139
GIN	32	0.0005	0.773740857	0.637781532	0.698849843	0.68744476
GCN	32	0.001057371	0.752287527	0.685585586	0.715495269	0.692885031
GAT	32	0.001057371	0.708362942	0.668989302	0.688111935	0.640092778
GIN	32	0.001057371	0.782832149	0.638696509	0.700161739	0.688540819
GCN	32	0.002236068	0.757962963	0.689766329	0.721568627	0.697004635
GAT	32	0.002236068	0.744811095	0.69473536	0.714054255	0.688200659
GIN	32	0.002236068	0.75970337	0.671692005	0.706877624	0.67748074
GCN	32	0.004728708	0.769258148	0.698268581	0.731565875	0.708819263
GAT	32	0.004728708	0.762641348	0.731587838	0.746706192	0.711352313
GIN	32	0.004728708	0.768879243	0.627069257	0.688046459	0.674468359
GCN	32	0.01	0.766769073	0.705025338	0.734006183	0.707720559
GAT	32	0.01	0.769675926	0.706221847	0.735121988	0.712128945
GIN	32	0.01	0.761385241	0.692835023	0.720490819	0.681851029
GCN	16	0.0005	0.709373338	0.658614865	0.671041207	0.64647786
GAT	16	0.0005	0.749541553	0.629518581	0.676780627	0.676281924
GIN	16	0.0005	0.747538678	0.620537725	0.671022786	0.656380683
GCN	16	0.001057371	0.743991229	0.670509572	0.704348129	0.679812754
GAT	16	0.001057371	0.691524796	0.475957207	0.369809723	0.546258723
GIN	16	0.001057371	0.757084551	0.686585023	0.715904633	0.678392554
GCN	16	0.002236068	0.768096139	0.685078829	0.723387286	0.704643856
GAT	16	0.002236068	0.726106755	0.732742117	0.724637681	0.683513105
GIN	16	0.002236068	0.773290628	0.634966216	0.683290206	0.669739387
GCN	16	0.004728708	0.760696881	0.705898086	0.731918186	0.701260381
GAT	16	0.004728708	0.769415857	0.587880068	0.658861627	0.677791318
GIN	16	0.004728708	0.774587592	0.641539977	0.688046297	0.663014916
GCN	16	0.01	0.755282022	0.710909347	0.731203858	0.700012641
GAT	16	0.01	0.784724489	0.727407095	0.754833413	0.72714189
GIN	16	0.01	0.769020867	0.673113739	0.704060283	0.667094687
GCN	8	0.0005	0.691660892	0.667539414	0.646094638	0.623580974
GAT	8	0.0005	0.714814979	0.689217342	0.69835214	0.660331674
GIN	8	0.0005	0.756352521	0.630419482	0.678483399	0.653701298
GCN	8	0.001057371	0.725665052	0.676858108	0.693003492	0.666916354
GAT	8	0.001057371	0.699626517	0.518130631	0.523242165	0.584721623
GIN	8	0.001057371	0.752347626	0.622789977	0.670159715	0.639179862
GCN	8	0.002236068	0.753623188	0.704842342	0.727039523	0.698369802
GAT	8	0.002236068	0.756371007	0.687331081	0.718925217	0.696844198
GIN	8	0.002236068	0.763101198	0.664653716	0.691262643	0.660445206
GCN	8	0.004728708	0.757779411	0.677083333	0.714236594	0.689605949
GAT	8	0.004728708	0.764164839	0.704842342	0.732145424	0.706962111
GIN	8	0.004728708	0.761778786	0.644988739	0.690989581	0.669968472
GCN	8	0.01	0.772745418	0.693764077	0.730844143	0.70965343
GAT	8	0.01	0.770005841	0.715273086	0.741414172	0.713177908
GIN	8	0.01	0.78037775	0.66714527	0.714533587	0.685857295
