# Supplementary material for: Proteome-wide prediction of the mode of inheritance and molecular mechanisms underlying genetic diseases using structural interactomics
Source: iScience. 2025 Jun 4;28(7):112812. doi: 10.1016/j.isci.2025.112812 (PMC12209950; doi:10.1016/j.isci.2025.112812)
Supplement: Table S4. Related to hyperparameter tuning results for the functional effect prediction model [file mmc5.csv]

model	hidden_channels	learning_rate	val_loss	precision_val_macro	recall_val_macro	f1_val_macro	mcc_val_macro
GCN	128	0.0004999999999999999	0.7185203284025192	0.5379323053629771	0.6807299721620786	0.5925925925925926	0.2088968013096126
GAT	128	0.0004999999999999999	0.7176177501678467	0.6010437710437712	0.4948101491250269	0.5161096681096681	0.21496316660118997
GIN	128	0.0004999999999999999	0.7449092417955399	0.5259228709979715	0.6576722998622163	0.5717620381485927	0.17056664192044005
GCN	128	0.001057371263440564	0.7250780612230301	0.5524580846831486	0.5830835418834182	0.5421106298415467	0.19466395504346426
GAT	128	0.001057371263440564	0.7140931487083435	0.5558037825059101	0.6286102597268696	0.5844967320261438	0.21572600345629725
GIN	128	0.001057371263440564	0.7429556548595428	0.6206937514849132	0.4553346643046612	0.5078315734053439	0.22266767724013264
GCN	128	0.0022360679774997894	0.7238451838493347	0.534396497811132	0.4668691242771044	0.47905568374299773	0.1769603378593998
GAT	128	0.0022360679774997894	0.7346074730157852	0.5933188090050835	0.5936038391961683	0.5329331251104393	0.2016332248862042
GIN	128	0.0022360679774997894	0.7562997192144394	0.5297803458732891	0.5394576760490772	0.5250286664373351	0.17203531976329975
GCN	128	0.004728708045015879	0.7599999159574509	0.6119674417783428	0.546449962039198	0.5177302774713949	0.2277701311635873
GAT	128	0.004728708045015879	0.7516149878501892	0.5370915032679738	0.6809268059500043	0.5508057126922158	0.14977354019052982
GIN	128	0.004728708045015879	0.7258040755987167	0.5193479193479192	0.576220603811077	0.5408491418247516	0.14366377326449242
GCN	128	0.01	0.9353519454598427	0.6484266221108327	0.6565625322198164	0.43587632884133803	0.06919559074707186
GAT	128	0.01	0.9738122001290321	0.315042875387703	0.6557377049180327	0.4248004910988336	0.0643491760926406
GIN	128	0.01	0.9275756627321243	0.35144410465511383	0.6017883755588673	0.44354293441514536	0.17081712319037942
GCN	64	0.0004999999999999999	0.7239147573709488	0.5288456080601674	0.6533269596678195	0.5728204351557373	0.20327955443766937
GAT	64	0.0004999999999999999	0.7165795564651489	0.5518385160938353	0.6718180880878065	0.5963235666760786	0.22001075847229692
GIN	64	0.0004999999999999999	0.7190480530261993	0.5682161753590325	0.542998809624235	0.510542237183278	0.12066718533001347
GCN	64	0.001057371263440564	0.7231052815914154	0.5259644838592207	0.604107265041382	0.5495373782035536	0.16960374883340443
GAT	64	0.001057371263440564	0.7243890166282654	0.5193218954248366	0.6131166287058647	0.52113918423141	0.17205110891308736
GIN	64	0.001057371263440564	0.7347830981016159	0.5023042955373782	0.5135655972030856	0.48779627228382155	0.11481288599883
GCN	64	0.0022360679774997894	0.7220004796981812	0.5615445595192431	0.5979398063530449	0.5599837662337662	0.1957574265661715
GAT	64	0.0022360679774997894	0.726670429110527	0.5683956797849163	0.592762140426848	0.5579410773275805	0.20530810013335712
GIN	64	0.0022360679774997894	0.7656598687171936	0.5623448059091624	0.42532782198727137	0.4155298155298155	0.1521834469371699
GCN	64	0.004728708045015879	0.7371223717927933	0.5883654170888214	0.6328093805359503	0.5577448072474411	0.21815020108203148
GAT	64	0.004728708045015879	0.742209866642952	0.6259035567059725	0.6150343521825118	0.5372216683283483	0.19443502974703344
GIN	64	0.004728708045015879	0.7837207838892937	0.5261799660441425	0.5370731753039207	0.5084254322231293	0.1526682583338103
GCN	64	0.01	0.9020301848649979	0.701058201058201	0.5097770154373927	0.4318772494939869	0.144828840105198
GAT	64	0.01	0.8531656935811043	0.7073170731707318	0.521341469129901	0.44559663857909465	0.20464879099710337
GIN	64	0.01	0.8216081261634827	0.5077542924440587	0.5194049995782133	0.46856838937318385	0.144828840105198
GCN	32	0.0004999999999999999	0.7299222350120544	0.5151799687010955	0.6105352941727826	0.5484289184353274	0.16138783310243857
GAT	32	0.0004999999999999999	0.7150826901197433	0.5799907081049448	0.5809671100113413	0.5643992601957204	0.24683082684409027
GIN	32	0.0004999999999999999	0.7243547737598419	0.5251052430156907	0.7204341590979388	0.6054894015821826	0.18579301481279575
GCN	32	0.001057371263440564	0.7207232117652893	0.5596223754118491	0.5656271968056688	0.554451676753835	0.2147756095237515
GAT	32	0.001057371263440564	0.7266648709774017	0.5557529239766082	0.5841764380582816	0.5530010477473433	0.19359181788471877
GIN	32	0.001057371263440564	0.7295897006988525	0.5356751640951692	0.7166680726222947	0.6056680161943321	0.19343222397076523
GCN	32	0.0022360679774997894	0.7238513082265854	0.5778692900175398	0.5043931426857501	0.4898141074611663	0.20231272777021767
GAT	32	0.0022360679774997894	0.7257329523563385	0.5419004938969411	0.6103478334223772	0.5647096299926488	0.20865213408340244
GIN	32	0.0022360679774997894	0.7545999139547348	0.5076923076923077	0.6509668288202158	0.5217316476870617	0.07471530050958791
GCN	32	0.004728708045015879	0.7316623777151108	0.5801660908043887	0.6453692508131109	0.5747231896540962	0.19464835233880817
GAT	32	0.004728708045015879	0.8074077591300011	0.6501185089420384	0.41523306057794146	0.36666666666666664	0.1411144950529578
GIN	32	0.004728708045015879	0.7536761537194252	0.5771754019176699	0.5528292513754932	0.5267473743707033	0.20897096261224526
GCN	32	0.01	0.7548815011978149	0.5778420851670988	0.42569524505806594	0.42606400400747546	0.16784782158704856
GAT	32	0.01	0.7426486611366272	0.5705442284389654	0.6120087356709689	0.5083032698210305	0.09509149123952355
GIN	32	0.01	0.759251281619072	0.5377979833304191	0.6048946001930845	0.4834718432150831	-0.0016043058312626697
GCN	16	0.0004999999999999999	0.7213518172502518	0.6015705931495405	0.6084188623007057	0.5807162748239434	0.2554503966377336
GAT	16	0.0004999999999999999	0.7242819517850876	0.5285939555301985	0.614340747406012	0.5590907429907822	0.17553481296368115
GIN	16	0.0004999999999999999	0.7339395135641098	0.4960297506809135	0.5783445341131701	0.5278052669195669	0.11634721364564328
GCN	16	0.001057371263440564	0.725475087761879	0.5352870813397129	0.48394867324653906	0.4731601644353322	0.169055902916126
GAT	16	0.001057371263440564	0.7361999154090881	0.5617283950617283	0.5936038391961683	0.5202500208350697	0.16368010967008542
GIN	16	0.001057371263440564	0.7326247245073318	0.5712361123261306	0.512045290517298	0.5327282728272827	0.21749408839033907
GCN	16	0.0022360679774997894	0.7064324468374252	0.5554998607630187	0.6179268715612668	0.5820143224925749	0.2526754181475064
GAT	16	0.0022360679774997894	0.7305728793144226	0.5089936067269009	0.6004311597259324	0.5390152167291317	0.12590235710982045
GIN	16	0.0022360679774997894	0.745712012052536	0.5291130843029189	0.3911593510108821	0.4190005957117451	0.09512038674200218
GCN	16	0.004728708045015879	0.7422650158405304	0.712576896787423	0.38081901601852114	0.3899576142139071	0.1575725902574145
GAT	16	0.004728708045015879	0.7080325037240982	0.5888047138047138	0.6460159904020096	0.6106059857005123	0.2761265944825315
GIN	16	0.004728708045015879	0.734999805688858	0.5337580320454484	0.5869377349117528	0.5332328085599399	0.16608270664660518
GCN	16	0.01	0.8615066707134247	0.5354336323901542	0.7125214408233277	0.5511982907069295	0.13101556781128795
GAT	16	0.01	0.7329658269882202	0.5052316644707949	0.7018849178453261	0.5842626895918431	0.13875158758612843
GIN	16	0.01	0.7383257299661636	0.5338326785657644	0.6802406996035205	0.5438945438945438	0.16850081142412207
GCN	8	0.0004999999999999999	0.7352812141180038	0.5192307692307693	0.5209890429191387	0.5132254075159325	0.14385209931768636
GAT	8	0.0004999999999999999	0.7309127300977707	0.5125058602906704	0.49463955984215807	0.4954019457245264	0.12536809386442785
GIN	8	0.0004999999999999999	0.7226796001195908	0.5618223219643723	0.5645249275932852	0.5551156077146177	0.2196613163634198
GCN	8	0.001057371263440564	0.7207439541816711	0.55515635874913	0.6832625669000553	0.58899366643209	0.22428618086888727
GAT	8	0.001057371263440564	0.715806633234024	0.5381025572485075	0.6413444685019074	0.5546940899872574	0.16783367430942708
GIN	8	0.001057371263440564	0.7385107427835464	0.5349326599326599	0.47301783689040106	0.47695594502300115	0.11668891520593862
GCN	8	0.0022360679774997894	0.7290857285261154	0.5685897435897436	0.6495215064345903	0.5658156814274958	0.19393496280197806
GAT	8	0.0022360679774997894	0.7138292044401169	0.5352598382010146	0.6100685169042732	0.561790214367534	0.18378954289240154
GIN	8	0.0022360679774997894	0.7286444753408432	0.5463930829784488	0.5153539727619529	0.5163357225881441	0.1831277886332405
GCN	8	0.004728708045015879	0.7299121469259262	0.5322021116138763	0.45725426238881234	0.44492283435917646	0.15432923914382674
GAT	8	0.004728708045015879	0.7125915735960007	0.5506020799124247	0.4849928296262969	0.5045809924503901	0.18858125910629464
GIN	8	0.004728708045015879	0.7366698980331421	0.5150702426564496	0.651600446156586	0.5423815644722367	0.07682131075161672
GCN	8	0.01	0.7488543838262558	0.3518150623081091	0.4812867305907826	0.3948613928329953	0.1244164772505781
GAT	8	0.01	0.7614484131336212	0.536206896551724	0.6752917357928183	0.4848335893497184	0.08315296281350733
GIN	8	0.01	0.7404479682445526	0.5850179211469534	0.5333483301933658	0.5183435198764784	0.20052078447731325
