# Supplementary material for: Proteome-wide prediction of the mode of inheritance and molecular mechanisms underlying genetic diseases using structural interactomics
Source: iScience. 2025 Jun 4;28(7):112812. doi: 10.1016/j.isci.2025.112812 (PMC12209950; doi:10.1016/j.isci.2025.112812)
Supplement: Table S5. Related to the prediction of MOI for all autosomal proteins [file mmc6.csv]

pAD	pAR	UniprotEntry
0.703749	0.35051388	Q14315
0.7429176	0.26648855	P45985
0.31172848	0.7638833	Q92629
0.24428135	0.8046875	Q13326
0.42657414	0.65339357	Q9NP98
0.8204571	0.17433251	Q9NZV8
0.7342868	0.2611099	Q86SQ0
0.45060554	0.60199434	O15357
0.33800912	0.694322	Q9BYV2
0.49807334	0.49029785	Q6P050
0.39133003	0.7700813	Q702N8
0.6311086	0.40730676	Q9UMS6
0.87224084	0.10577628	Q9UKB1
0.77449584	0.22131778	O43255
0.59854513	0.4368062	O95994
0.7908359	0.23887779	Q12955
0.85075814	0.13190342	P63279
0.5348394	0.5497633	Q969Q1
0.77433914	0.21112068	P27986
0.68387604	0.33363068	P35348
0.81996036	0.16694197	P62993
0.87390083	0.1085982	Q9H422
0.80070496	0.17579743	P00519
0.32206228	0.74613607	P40692
0.83012456	0.16423297	Q9H4A3
0.9072365	0.06359631	Q15366
0.8209657	0.17937495	P31749
0.5999708	0.42354518	P19174
0.5964808	0.40491596	P16333
0.7794809	0.20459844	P06241
0.5542067	0.52050129999999994	Q96RR4
0.3574573	0.66283774	Q8TDC0
0.77705956	0.19962427	P46108
0.82009685	0.15992483	Q9HAU4
0.21849339	0.7808949	Q9Y4P8
0.6059087	0.43661413	P31751
0.63803244	0.3741617	Q5VV17
0.8204929	0.19604255	Q01804
0.42987472	0.6579617	Q70EK8
0.28042796	0.777333	P20807
0.6301004	0.40414935	P35368
0.44071403	0.65575397	Q9NPC6
0.5631037	0.48864046	P25100
0.49409986	0.50183415	O95379
0.6559666	0.38125697	P09958
0.14546506	0.87067187	O15259
0.54328936	0.4549002	Q8WWW0
0.3005706	0.77326274	Q8NBH2
0.476349	0.62042826	Q9UBF9
0.8186802	0.18228585	P45983
0.6666989	0.34256336	Q9UPT6
0.7390917	0.2747759	Q9Y6R4
0.81127524	0.1778233	P32121
0.82584363	0.16265513	Q9Y2U5
0.7705252	0.24139963	Q13233
0.777503	0.20934004	Q96J02
0.6848999	0.33880097	P45984
0.56165296	0.46002826	Q8WV28
0.79180944	0.2271748	P53779
0.70475066	0.32241577	Q99683
0.82491916	0.16646323	Q16539
0.8358794	0.17750305	Q99759
0.7958853	0.20363593	O43318
0.41980764	0.56000733	Q8TEQ6
0.32383433	0.70711344	Q14596
0.8447885	0.16364075	P19793
0.82311964	0.17563246	Q99558
0.81046873	0.18786521	P28482
0.88003427	0.09148484	Q96I25
0.61895037	0.42265642	O15519
0.76960397	0.23597616	Q02779
0.7762703	0.2295685	P41279
0.6840713	0.35773796	P27361
0.7971269	0.25131008	Q12852
0.81651855	0.198241	P07196
0.68717986	0.268976	P52798
0.48885846	0.5473937	Q12851
0.71783733	0.3308052	P27824
0.58765817	0.4540748	P53778
0.70942587	0.31199497	Q16584
0.48509556	0.56381714	Q9NRW4
0.7477153	0.26370627	Q02750
0.6243462	0.45624202	O60500
0.69969296	0.3288549	P49407
0.67619985	0.34073672	Q96RU8
0.7996068	0.2119646	O00213
0.7641336	0.23726138	Q9Y243
0.65633833	0.3724309	O14733
0.6796997	0.35860723	Q9UM73
0.7941394	0.22244936	O60271
0.4650587	0.5513867	Q9NYL2
0.63759935	0.37385893	O43556
0.7466287	0.27231532	Q9Y4J8
0.23429091	0.81559426	Q16586
0.4086841	0.6470893	Q14714
0.23519965	0.8097657	Q16585
0.3926347	0.62435687	Q9HBV2
0.52449435	0.5119628	O00501
0.3811174	0.7055001	O15273
0.8241802	0.20168263	P12814
0.8504128	0.16679092	P35609
0.74246085	0.4006344	O75112
0.34638977	0.6891098	Q96T60
0.8092862	0.1739141	Q08209
0.81622326	0.20784554	O43707
0.2792069	0.7435217	Q08AM6
0.39241263	0.59879136	O95429
0.47549853	0.5243122	Q9NZC7
0.37805364	0.6517253	Q13077
0.317038	0.69582886	Q8TAP6
0.28277558	0.7392352	Q9Y3C0
0.37937924	0.6274939	Q99471
0.31739283	0.7211691	Q9NYA3
0.40732273	0.67509675	Q08043
0.43755	0.57433826	Q9ULX6
0.38857755	0.62088203	Q9BRK4
0.50894207	0.5030022	O76011
0.36668727	0.6369319	P36406
0.5362744	0.4474307	P61236
0.5114473	0.52120405	Q969G2
0.27929902	0.7572085	Q8N6Y0
0.48026696	0.60681844	O76013
0.36399025	0.63097686	Q58EX7
0.40378365	0.64646953	P40199
0.49544892	0.53797007	O43186
0.25220323	0.7658545	Q96B26
0.7756212	0.21678016	O00303
0.3008292	0.72006184	Q8ND90
0.34970903	0.6081913	P59991
0.65405107	0.39451608	Q9Y2W7
0.82845	0.14696282	Q9NS61
0.66881573	0.30701873	Q9NZI2
0.684981	0.34144643	Q8WWG9
0.8108946	0.1735306	Q8N608
0.76773536	0.22823843	P42658
0.82351965	0.17479368	P17612
0.83704424	0.16836411	Q13557
0.8450354	0.14462878	Q13554
0.82201314	0.16472685	P78352
0.63015896	0.3816728	Q6PIL6
0.38141423	0.65304834	Q14005
0.8528836	0.13248245	Q9UQM7
0.7744389	0.2104322	P62166
0.8330674	0.1569518	Q13555
0.84015465	0.15838799	Q93009
0.8570409	0.13015844	P01106
0.85316485	0.12455878	P61981
0.8559798	0.13148929	P63104
0.7591279	0.2722512	P00533
0.7586191	0.25356996	P06213
0.6571726	0.36697733	P22681
0.68029934	0.3474861	P29353
0.634693	0.40179822	Q9BX66
0.61886096	0.44388974	P56945
0.290729	0.7520425	Q8IV36
0.59706676	0.41406462	Q8WWN8
0.7258318	0.28740394	Q01970
0.79112864	0.20284598	P12931
0.85749567	0.13436754	P08047
0.51479703	0.56101125	Q00722
0.8458928	0.15068339	Q02447
0.53363705	0.50905156	P16885
0.6487428	0.41520724	P07333
0.3320573	0.7048836	P51178
0.7614722	0.25657097	Q9NQ66
0.8028232	0.1755247	Q8IZP0
0.33699822	0.71041965	Q8N3E9
0.32195458	0.725794	Q86YW0
0.29303083	0.76650435	Q0VAA5
0.38998207	0.66325545	Q9P212
0.31113705	0.7366997	Q96DU7
0.6970266	0.30174366	Q15811
0.2813227	0.7550456	Q8NFU5
0.30412844	0.74568933	Q4KWH8
0.47678068	0.5742748	P23677
0.6393268	0.39539552	Q15111
0.32272783	0.7239578	Q9BRC7
0.38204983	0.6612871	P27987
0.6913355	0.34183893	Q15147
0.36914083	0.63984823	O60504
0.29647714	0.75601	P49441
0.5400016	0.5571594	P31994
0.30466518	0.7449286	O75038
0.7075705	0.32257023	P38936
0.7746951	0.2522502	Q05516
0.38655758	0.6292427	O00560
0.74741143	0.2374265	P62837
0.77635884	0.22076757	O95983
0.29678208	0.7402106	Q13895
0.3368781	0.65983385	Q86UW9
0.34313485	0.66386664	Q8TAU3
0.31867972	0.69764036	Q8TBB1
0.7906629	0.3875637	P04259
0.2810325	0.7322278	Q96HA8
0.29719928	0.73302186	Q9NZD8
0.42064276	0.5862024	P15622
0.28946605	0.7174433	Q9H0I2
0.8510731	0.17447202	Q9P2K3
0.78033996	0.4719056	P02538
0.21376804	0.7538975	Q96H20
0.34350646	0.6655783	Q9UJ41
0.77546775	0.21082732	P61077
0.34872606	0.6634646	Q15560
0.8965498	0.10183954	Q969G3
0.4360478	0.6431338	P14222
0.4415227	0.59155494	Q9ULV0
0.48717484	0.51376027	Q96DC9
0.38661405	0.6658	Q9BVG8
0.86218435	0.10966449	P55081
0.49119434	0.51125336	Q12774
0.33457473	0.6915366	Q7L775
0.3097855	0.7296599	Q15735
0.4783248	0.5373299	Q96IV0
0.23304754	0.7907593	Q9NQT4
0.6981302	0.3512913	Q63HK5
0.30249652	0.7452623	Q8IYE0
0.28503013	0.7375291	Q5W5X9
0.36549807	0.6505245	Q9BWG6
0.3106648	0.70901626	Q96BZ8
0.26466978	0.75187486	Q68D86
0.31871277	0.7109061	Q9BQ89
0.29205987	0.73302335	Q3B820
0.36206472	0.6561621	Q96SQ5
0.474802	0.5918274	O14796
0.32397115	0.703726	Q7Z3I7
0.3938483	0.62716824	Q2TBE0
0.36464813	0.67884845	Q6NYC8
0.2086744	0.83912873	A8MT69
0.7421612	0.51028734	P48668
0.32368866	0.71138656	Q2WGJ6
0.7319179	0.23816441	Q9Y333
0.80149025	0.20645735	P0DP25
0.34116852	0.68550044	Q8N5A5
0.3120862	0.7126471	Q9H5Z6
0.15621838	0.87280285	Q8TES7
0.34337455	0.7359246	P33993
0.2879274	0.73906934	Q9Y2D8
0.52832085	0.4606448	Q14241
0.5140129	0.4984578	P25791
0.31342843	0.7178155	P55040
0.50868183	0.52703893	Q96GY3
0.65976846	0.41255528	Q8NFM4
0.6870097	0.32958165	Q9UIA0
0.3054514	0.6921287	O96015
0.511158	0.494118	O60573
0.24447261	0.73347366	Q9UK41
0.20511019	0.8099371	Q9H741
0.7767041	0.23175308	P54725
0.2807889	0.7545755	Q8IYX8
0.40983889	0.5974011	Q86UP8
0.51373523	0.511777	Q92569
0.7514109	0.2702434	O60341
0.33491138	0.7122163	Q8TAB5
0.32403538	0.7083024	Q07002
0.3362029	0.6884895	Q05D60
0.5954558	0.44452292	P52292
0.43825576	0.61449385	Q9BYV6
0.23971318	0.80285436	Q96CS2
0.508336	0.5009046	Q9BXJ5
0.32602057	0.7148946	Q9NVE4
0.3244308	0.70949155	Q8NA54
0.41863477	0.5420082	Q96IK5
0.23517416	0.78871495	P78560
0.31964883	0.701754	Q9NU19
0.2616807	0.7862135	O95363
0.46899962	0.5739598	Q9Y6H1
0.41574267	0.5948032	Q92882
0.38217112	0.6488214	Q5VVX9
0.56682044	0.46481416	Q92556
0.83118767	0.13750646	Q9HAF1
0.77402246	0.20419393	Q96GG9
0.8596831	0.11041168	Q96FV9
0.8548896	0.14461806	Q7L4I2
0.23861104	0.84422857	Q08426
0.84605694	0.13664603	Q9NXR8
0.27176687	0.7594992	Q8IWP9
0.3170765	0.7255104	Q53TS8
0.27017337	0.7296566	Q96EX3
0.32510954	0.7098171	Q9H257
0.61186033	0.39505914	P53365
0.39508718	0.60778517	Q86V42
0.24967004	0.79072136	Q5TAP6
0.47490478	0.53642565	Q9Y4C2
0.7511006	0.22792375	Q8TAP4
0.30233362	0.7194139	Q9HAQ2
0.68736476	0.33521754	Q16543
0.29221198	0.7490738	O95995
0.62520003	0.37443092	P25800
0.36961827	0.65553963	Q86YD7
0.30043492	0.7421866	Q8TD31
0.7792573	0.232877	P61968
0.31717762	0.6949229	P0CG20
0.4762444	0.58733296	Q9UI47
0.39889672	0.62416935	O14964
0.75245607	0.30039364	P09067
0.35752374	0.667834	Q9UPT5
0.349046	0.6919017	Q9UDX3
0.42030886	0.64913297	Q9HBI0
0.28771988	0.74662524	Q9UJX0
0.34146315	0.71775615	Q8N7C3
0.3397572	0.6843601	Q63ZY3
0.26105154	0.7587785	Q9Y2B5
0.36424857	0.6492223	Q9NRD5
0.26430738	0.7302324	Q96N21
0.85478896	0.14154965	P78347
0.48622283	0.5418604	Q9Y247
0.6902382	0.3282943	P25786
0.82537603	0.15829487	P67870
0.46064425	0.5539761	Q15561
0.19242994	0.8433535	O00444
0.33234647	0.6942461	Q96JP2
0.85418886	0.10794430000000001	P26196
0.36148307	0.6744707	Q9HC98
0.41264147	0.6255092	O60941
0.81296045	0.16409718	Q9HC52
0.37370858	0.6013341	Q9BU76
0.5978918	0.38990247	Q99633
0.519238	0.5109943	Q6UB99
0.33265167	0.7048081	O95678
0.34869	0.66947055	O43741
0.30916476	0.72687256	Q8IYI6
0.427064	0.5594952	Q9H6L4
0.24175243	0.7866501	Q96M91
0.8742932	0.12257136	Q96GM5
0.83517873	0.16495462	Q06455
0.16466533	0.85303015	Q9BRQ8
0.8195017	0.16858493	P78317
0.6539074	0.35312515	P51668
0.6765968	0.34548268	Q99816
0.3969507	0.62198085	Q9Y2X8
0.30781674	0.7019617	Q9P2K6
0.3305222	0.71944374	Q9UI95
0.7497891	0.2788938	Q9P2W3
0.16999774	0.8662428	Q6GPH4
0.45541957	0.57630223	Q5JTD0
0.22982307	0.800142	Q8NEH6
0.428742	0.6299703	Q9BT92
0.82155734	0.19632114	Q15911
0.6816865	0.319704	Q92529
0.53020245	0.48101857	Q9H8E8
0.63520795	0.43381718	Q8IY22
0.37173456	0.6891105	Q8N5M4
0.29789853	0.71178687	Q96PN8
0.7888404	0.30368838	P04264
0.5680409	0.5572233	Q8N1N4
0.4812171	0.64393586	P19013
0.7997035	0.20964384	O14647
0.4962083	0.5110306	Q6EKJ0
0.5256975	0.5595531	Q01546
0.64425325	0.5456564	Q5XKE5
0.37582445	0.68777055	P12035
0.30782065	0.71141297	A6NK89
0.5669286	0.3984832	Q8IX29
0.33261222	0.6977968	Q8IYR0
0.5876272	0.4188119	P63208
0.53805256	0.59424865	P20929
0.74913130000000006	0.2919238	P50552
0.35690948	0.71015066	O76041
0.83827084	0.19708629	P68133
0.51833254	0.5095061	Q7Z6J0
0.27179685	0.7882175	Q9P253
0.760042	0.2243056	P48634
0.84272	0.15242867	P35222
0.71899664	0.29418638	P30304
0.8076918	0.19934721	Q00610
0.72347206	0.3073502	P35968
0.7660274	0.23957475	P35568
0.8365105	0.14605504	P62258
0.83223695	0.17000371	P19838
0.8005534	0.19967131	P46821
0.8306185	0.16759759	Q04206
0.8786931	0.10683527	Q15910
0.27268857	0.7702325	Q9NY61
0.74629426	0.3020423	Q16236
0.85401	0.14148436	P46937
0.5954421	0.4590391	O43521
0.5151187	0.52591467	O75410
0.80006427	0.18889706	Q13616
0.80133027	0.21663153	Q07820
0.17022298	0.8619366	Q8TAE8
0.4535288	0.57189435	Q9NS23
0.2620925	0.75373536	Q66K74
0.5707395	0.46752727	P18848
0.7636643	0.23799387	O15534
0.6097012	0.45232296	Q6P0Q8
0.8524448	0.11432504	Q6ZN18
0.8669479	0.09309294	Q5VWX1
0.53563213	0.48609298	Q9C026
0.90212107	0.06723288	Q12906
0.8230961	0.18894112	P25963
0.84997094	0.14015691	P61244
0.5666263	0.455517	Q9Y297
0.66103053	0.36340392	P50539
0.84370434	0.1082057	A5YKK6
0.71651596	0.29233325	Q53EL6
0.3860268	0.67020756	Q9UH99
0.7441249	0.25102034	P62877
0.7980866	0.18942493	Q15843
0.85717094	0.13421462	Q00653
0.5828376	0.41777667	Q92538
0.8030771	0.1957426	P25054
0.81961125	0.21346395	P35221
0.7494909	0.23837571	O15169
0.26925966	0.8137572	Q9HAW4
0.774388	0.20576668	Q9Y4X5
0.68425304	0.34540322	Q9Y266
0.77056396	0.26872686	P16471
0.4522415	0.5709668	Q14185
0.8985184	0.07324477	Q00839
0.9164141	0.05588358	P22626
0.55656546	0.48219535	P30305
0.46059254	0.6261035	P17181
0.7916789	0.21196406	P30291
0.5692783	0.42093423	Q13043
0.19180962	0.845287	P51398
0.9169805	0.059677873	Q14103
0.46632674	0.58046675	P19474
0.60963756	0.44344822	P57078
0.79100955	0.21484359	P15822
0.8516517	0.1621008	P31629
0.8107991	0.26291782	Q9HD67
0.63815475	0.39156756	O43847
0.8673234	0.12497911	Q01664
0.2622298	0.8002426	Q96CW5
0.36943647	0.7122668	O76031
0.82520556	0.19418952	Q86T82
0.56865084	0.47757703	Q96K76
0.38610384	0.62108475	Q8TB45
0.52576333	0.49798742	Q9UNN5
0.5341463	0.5156256	O00418
0.88641566	0.10742819	Q13127
0.8079659	0.1667332	O43166
0.32057783	0.72355616	Q9UKT4
0.20726107	0.85216135	Q8IYD8
0.7737112	0.21729727	O60285
0.66501564	0.3177201	Q9H093
0.6740721	0.32354867	P49427
0.7832641	0.2259528	O14503
0.43997043	0.55951065	Q13188
0.65233845	0.38456914	O60343
0.8398806	0.12135254	Q9Y4G8
0.4864766	0.5317298	Q8NFG4
0.68722355	0.3060047	Q5SWA1
0.8068321	0.13462332	Q6ZNC4
0.29021686	0.80730045	Q92539
0.86945033	0.11186498	Q15022
0.40686637	0.5990915	Q9NQP4
0.39324415	0.57750285	Q5VZ89
0.25371078	0.82734096	Q5T8D3
0.60197115	0.40916035	Q8TF40
0.3344209	0.64762765	Q86WH2
0.6935671	0.29554832	Q9H8N7
0.44230568	0.56951785	Q05BV3
0.8034624	0.23504628	P32314
0.38291207	0.6049826	Q70EL1
0.29837957	0.76287943	Q9UGJ1
0.8066163	0.20893812	Q5VU97
0.4728585	0.5478554	O95155
0.34572035	0.7680834	Q14693
0.86861223	0.1071327	Q5BKZ1
0.3612003	0.7069394	Q6PGQ7
0.9219973	0.059589896	Q9NZB2
0.93126255	0.041682456	Q13151
0.92011327	0.050487854	P51991
0.9331112	0.04053693	P31942
0.9477927	0.028334731	Q1KMD3
0.92292184	0.046205696	O14979
0.11202461	0.91457796	Q9NVS2
0.20185897	0.84362864	Q9Y4C8
0.807346	0.1848253	Q712K3
0.9366708	0.040056672	Q96KR1
0.41701323	0.604538	Q9H3C7
0.8710907	0.20861687	O95409
0.18923353	0.8565927	O75127
0.7933962	0.18414707	Q9HCE1
0.8757096	0.12514205	Q9Y2X9
0.22608285	0.8303947	Q96E29
0.38439107	0.67553127	Q8NEM0
0.55134827	0.45294032	Q3KP66
0.4959092	0.577958	P42704
0.34600538	0.70375	O15446
0.33900625	0.71208227	P23508
0.78411907	0.21192102	O00743
0.23861384	0.7957417	P46199
0.53356284	0.5200223	O14920
0.5210853	0.52476543	Q14164
0.4881274	0.5545531	Q15653
0.46353728	0.56724185	O95602
0.37121463	0.65801066	P52434
0.68283105	0.35805398	O15111
0.64219767	0.39784533	O00221
0.25218982	0.77617997	P0DPB5
0.2547745	0.7738713	P0DPB6
0.2592554	0.779083	Q9GZS1
0.841842	0.15075849	Q00987
0.49988243	0.51200813	Q04864
0.4109772	0.64272064	Q16342
0.58284014	0.45041403	Q9UJF2
0.45776603	0.56147546	Q9NS64
0.7011086	0.29953575	Q8IWZ3
0.826387	0.21680076	P10070
0.2141189	0.79105055	Q9Y4P1
0.79370487	0.19156286	O15084
0.3881536	0.63008624	P62875
0.5401185	0.45695332	Q9UGI0
0.64139897	0.42060313	Q13576
0.2821255	0.75676376	Q9H9Y6
0.768725	0.25042644	P29590
0.4369858	0.5784252	Q13625
0.7332012	0.27362347	P15498
0.83200425	0.17712267	P37840
0.85446244	0.13944426	O75925
0.7395772	0.27015713	P55036
0.7999927	0.19088128	O14974
0.81099904	0.16928202	Q8IUQ4
0.7440964	0.27060822	Q86TG7
0.80539346	0.215254	Q9GZU2
0.5763809	0.51420027	P36957
0.7557875	0.2712141	Q96KS0
0.62581426	0.3967327	Q9GZT9
0.523195	0.5122229	Q9H6Z9
0.49473757	0.543353	Q92995
0.8622854	0.12607506	Q9H2X6
0.3283765	0.7324669	Q9BSI4
0.59504056	0.46349722	O94966
0.7115186	0.2684477	P51825
0.82912093	0.14453535	P36873
0.79049516	0.19989787	Q92630
0.23722771	0.8214293	Q9ULW0
0.3897965	0.6424371	Q96KQ4
0.5525096	0.4843514	P35372
0.42713097	0.7872988	P42330
0.35742643	0.719999	O96017
0.63600266	0.44383797	Q15942
0.69142634	0.37238723	Q9UGI8
0.8115587	0.19342759	Q16656
0.47494546	0.5572044	Q12933
0.80972904	0.18420452	P54259
0.5588627	0.49330366	Q92667
0.52732986	0.47511917	Q16633
0.3406515	0.7318003	Q99708
0.59644383	0.45405206	Q9HB71
0.34077552	0.6945701	O14933
0.7285304	0.22415835	P43146
0.7892357	0.16464226	P84077
0.33159557	0.7515434	P52701
0.8150977	0.1250679	P60953
0.32038933000000003	0.7636739	P10599
0.8628896	0.11819664	P68104
0.8642389	0.12101903	P27348
0.84281385	0.19708943	P20700
0.7718354	0.24661134	P12956
0.42366406	0.64824814	P13010
0.85673845	0.16500145	P07737
0.79515225	0.21112803	Q13200
0.8609063	0.12743977	Q13263
0.91739845	0.053313226	P23246
0.22209768	0.8431416	P41252
0.9239411	0.047184523	P26599
0.8866573	0.11057398	P62826
0.77661407	0.22327957	Q9UMX0
0.8615753	0.13312863	P11142
0.9201621	0.050411228	Q07666
0.9068085	0.06788162	Q15424
0.6161831	0.443294	P07237
0.83646375	0.14384994	P59998
0.84499353	0.13314076	P62136
0.88378066	0.119738184	P60709
0.85575074	0.15928152	P23528
0.8995572	0.06845976	Q16630
0.35872185	0.6671141	Q96HA1
0.65855765	0.37588212	Q14118
0.30008665	0.70291543	O95274
0.57595694	0.45250177	Q15323
0.44226703	0.56842136	Q8NEC5
0.84976196	0.13363308	P48729
0.84403116	0.10513943	P62241
0.8289155	0.21079612	P35579
0.8619535	0.11008149	P18124
0.16148017	0.93019706	Q9HCC0
0.39177263	0.7507627	P49327
0.6123549	0.46404088	Q09666
0.6749197	0.3990307	P04083
0.35541824	0.7476083	Q06830
0.80471706	0.14001115	P18077
0.7937649	0.1436019	P42766
0.43149465	0.69482046	P60174
0.82791454	0.18005769	P07900
0.8626337	0.1444829	P07437
0.7196096	0.36179894	P06576
0.8334713	0.1590661	Q9Y265
0.56913596	0.40805474	P32969
0.60778606	0.37584677	P35268
0.8461672	0.10132492	P05388
0.6663068	0.3149164	P62820
0.8802534	0.13333255	Q13509
0.46421796	0.6143221	P46939
0.82808733	0.16276819	Q9Y230
0.799005	0.16284706	P39023
0.6891128	0.35065663	P34932
0.7282954	0.29373938	P61019
0.28137863	0.7771823	P15531
0.53858066	0.5271317	P04844
0.687811	0.26226497	P62899
0.62091744	0.4665558	P31949
0.88278574	0.15083809	Q13885
0.78774744	0.1978032	P53621
0.4511837	0.5774384	P20618
0.8222327	0.2025631	P49368
0.6667806	0.4203267	Q14697
0.90096706	0.068690345	O60506
0.7433953	0.22432788	P40429
0.6921048	0.28283763	P60866
0.7887325	0.24820976	P14625
0.30439493	0.7112202	O95833
0.849828	0.20478104	Q01518
0.66203797	0.4166691	O75369
0.67663217	0.44751024	Q15149
0.5069292	0.639763	P04075
0.83530414	0.16262212	Q05639
0.8707397	0.0987233	Q04637
0.7310651	0.29949594	P47756
0.6042857	0.50624466	Q9P2E9
0.8390109	0.15155546	P55060
0.8781672	0.1587871	P04406
0.88262624	0.11445796	Q14974
0.64795816	0.44432256	Q9Y4L1
0.38251436	0.66246915	P07814
0.91217613	0.05562545	P61978
0.45845482	0.6698754	Q15084
0.8236025	0.1561125	Q15393
0.74881387	0.2798684	Q562R1
0.6349846	0.4112787	P78527
0.42883983	0.65300536	Q99497
0.8712322	0.12482679000000001	P10809
0.27525857	0.8484148	P40926
0.74235207	0.21251436	Q02878
0.8396897	0.16992947	P18206
0.86559594	0.11862764	Q99880
0.5209726	0.50419563	Q9BQG0
0.8935967	0.08267143	P17844
0.8795964	0.114732586	Q14204
0.82397956000000006	0.16142985	P55072
0.81942993	0.19771469	P46940
0.91713154	0.074637905	P62937
0.8852119	0.086131655	Q08211
0.2518427	0.84677786	P29401
0.71094215	0.36444834	P07355
0.26761436	0.8161832	P11216
0.88012725	0.09136949	Q6P2Q9
0.8248616	0.16461511	P0CG48
0.86939895	0.10587816	P60842
0.7841455	0.16495767	P36578
0.86349314	0.16835408	P68371
0.8051468	0.14958133	P62081
0.24633132	0.8805301	P40939
0.8135052	0.13203529	P83731
0.62638694	0.44983	Q92598
0.59180105	0.48598114	P15311
0.84874016	0.12097673	P62314
0.6095011	0.37752947	Q9BRT6
0.302972	0.78441054	P23526
0.8094497	0.17849883	Q96AG4
0.26120174	0.8537973	P54886
0.70219845	0.390689	P30101
0.5319768	0.5133999	P40227
0.6099644	0.57398957	P50454
0.4365882	0.6880312	Q15181
0.23933	0.85288626	P06744
0.87663645	0.094592825	O75643
0.29691654	0.8191632	P30041
0.23015837	0.8683238	P11586
0.32103673	0.799248	Q9NYU2
0.6611047	0.32154676	P50395
0.83028626	0.16237973	P26641
0.888613	0.086589426	P19338
0.2674732	0.83183396	P32119
0.8110828	0.17385207	Q7KZF4
0.9019812	0.06796662	Q92841
0.9158151	0.057262685	P43243
0.57657224	0.46718585	P50991
0.49815586	0.5613716	P37802
0.822812	0.14121279	P62263
0.76900977	0.15350139	P62851
0.8176801	0.17435801	P55884
0.5685206	0.42303786	O60841
0.7109058	0.25118208	Q92499
0.23024288	0.8254358	P30085
0.7001477	0.25101957	P62280
0.6804762	0.2940393	P62906
0.69036436	0.3594182	P55786
0.43663526	0.81134486	P52895
0.35821402	0.7328155	Q9H9B4
0.9147714	0.057870664	P35637
0.8128529	0.22001678	P16615
0.29184687	0.811466	P18669
0.6669633	0.36824766	Q99832
0.6368933	0.3372135	P18621
0.7745861	0.30413604	Q00341
0.32955834	0.78825086	Q13011
0.73120874	0.24570334	P51148
0.87735105	0.1545572	P35580
0.8501905	0.14386404	P10412
0.24117373	0.83374554	P22102
0.60615987	0.36791074	P62829
0.2770022	0.8522857	P07954
0.8066246	0.16232653	Q96F07
0.840506	0.14602804	O15144
0.4794471	0.59178126	P34931
0.82015383	0.13624665	P62273
0.20161079	0.88986737	P13804
0.8329946	0.18478936	P51149
0.7813531	0.18275565	P42677
0.76708496	0.2434831	P53355
0.4867686	0.6165221	P09382
0.83812904	0.13758095	P46783
0.7678812	0.22373499	P18085
0.82178813	0.12729405	P15880
0.6909196	0.3194175	P16403
0.62174720000000006	0.34163633	P47914
0.20983456	0.91149116	P24752
0.9104628	0.05828322	Q01844
0.44478077	0.69019365	O95670
0.84158933	0.20650081	Q9BUF5
0.1771399	0.7707466	Q6ZVF9
0.23046766	0.88755065	Q9Y2Z9
0.2662584	0.8408396	O75891
0.87918663	0.1120076	P17096
0.2432575	0.80341357	Q08J23
0.7714975	0.21708217	Q9NRR5
0.705207	0.3200834	Q14194
0.8981538	0.10702479	Q9NPI1
0.4467481	0.58614016	Q9Y3C7
0.3094898	0.80400026	Q02817
0.7856898	0.27501914	Q01995
0.3314353	0.80398935	P12104
0.29737592	0.7254853	Q9GZT6
0.7669424	0.22602476	Q14119
0.82275593	0.16663405	Q7Z3K3
0.83237064	0.11427891	Q9NWB1
0.8389141	0.14621255	Q08117
0.26820916	0.76149446	A4D2B0
0.35889536	0.6831983	O43765
0.44559535	0.5839452	Q7Z3B4
0.43974808	0.60848844	Q9UIG4
0.4408712	0.62103605	Q96EQ0
0.41835937	0.57487994	Q7Z6R9
0.37704527	0.7473909	P43080
0.15430318	0.8917898	O95178
0.3300307	0.73009706	Q9H2F3
0.57849306	0.59749997	O95741
0.38429627	0.63634425	Q8TEB1
0.49589762	0.55050504	P08631
0.3480803	0.6638401	O75716
0.8429555	0.15384525	P16220
0.5546301	0.6820654	P01024
0.48543966	0.63029236	P34810
0.37257057	0.6935989	Q9UBH0
0.36776643999999997	0.6712349	Q9Y2K6
0.38690713	0.6215124	Q5T7W7
0.7912972	0.18953563	Q6P1L5
0.20124531	0.79114383	P82980
0.43202657	0.6121272	Q9BVL2
0.7178811	0.30371848	Q9NP66
0.3199789	0.7237359	O15182
0.6857425	0.35817564	O75056
0.4039057	0.6487828	P49069
0.829266	0.18357366	Q96L73
0.27541256	0.77865404	Q6BCY4
0.32001978	0.75839823	P11844
0.36029944	0.64608437	Q8NE01
0.845935	0.12138224	Q8NDX5
0.56494164	0.5178819	P28906
0.41427764	0.5447218	O15116
0.22859517	0.8362252	P12268
0.2610332	0.7170553	A6NNX1
0.23297448	0.78161585	Q9UH17
0.37535992	0.694658	O43681
0.4486618	0.6746355	Q12797
0.26821426	0.68378234	Q96HQ2
0.2487491	0.8052589	O75575
0.33052945	0.7156034	Q9NZH5
0.17744924	0.79538274	Q96FH0
0.3581354	0.73337466	P49736
0.39383152	0.6162275	Q9NWT6
0.7252596	0.31047368	P25445
0.8223964	0.17343564	Q16659
0.82067096	0.20047921	Q9H254
0.85728663	0.12414009	Q15796
0.8103177	0.179656	Q13009
0.7087712	0.2916236	P46109
0.35982648	0.69899863	Q13158
0.85838443	0.13230449	P84022
0.86022633	0.15390912	Q07699
0.73447037	0.30998653	Q12860
0.8654486	0.16177201	Q99250
0.8114146	0.18739893	P48547
0.35965124	0.6746813	Q9UJC3
0.7831963	0.19441658	Q15742
0.83004636	0.18277687	P40763
0.8270503	0.18476263	P05067
0.8333633	0.14959407	P15336
0.69600713	0.2872385	Q9Y6W6
0.6426553	0.3861912	P48023
0.78565204	0.20453373	P61586
0.85328627	0.1362621	P05412
0.75792664	0.25680527	Q01892
0.7475781	0.3020847	O60239
0.24954295	0.78249365	O95163
0.84499395	0.14675668	P17535
0.7501241	0.29190376	Q9UQF2
0.8212321	0.17595695	P04637
0.7446026	0.24032755	Q9BY84
0.37767863	0.61507475	Q13115
0.7603999	0.23739533	P28562
0.35916495	0.776463	P09211
0.75842524	0.2616105	P22736
0.8339516	0.19059224	P49715
0.8403191	0.16426997	Q96EB6
0.8686435	0.117426515	P16104
0.881684	0.11171734	Q9UKV0
0.8299889	0.16008219	O75928
0.54339296	0.44574127	Q13202
0.6928056	0.3267695	Q9UM11
0.7841961	0.21331598	P46527
0.25632325	0.7782919	O43379
0.3905385	0.69386023	Q14653
0.46691146	0.50877875	Q9P055
0.7710678	0.21885267	Q9BPZ7
0.80798274	0.18942133	Q14934
0.3704014	0.67583877	Q99640
0.5376392	0.66175115	P29508
0.67450196	0.34778655	P42771
0.6510657	0.3742779	Q8N726
0.81059104	0.20879532	P10636
0.8304538	0.17862575	P23443
0.7860578	0.24806547	Q07817
0.73633057	0.27285314	Q92870
0.77067614	0.23655555	P49023
0.8672845	0.11575579	P68431
0.7368903	0.271241	O15530
0.7778016	0.24571273	P10415
0.7850274	0.21786806	P52565
0.86353654	0.13267036	P17947
0.77668715	0.24196167	P06239
0.85973465	0.12192832	P10242
0.8492327	0.14871803	P01100
0.8204764	0.17844467	P41970
0.7415563	0.25715128	P31947
0.8548851	0.15022676	P04150
0.8631315	0.13781072	P03372
0.7332679	0.30190864	P19438
0.6599469	0.36588806	Q00613
0.542871	0.51284087	P42702
0.85217685	0.19244736	Q12796
0.7319404	0.25913298	P01112
0.8151223	0.19222027	Q16829
0.7500789	0.2478844	P49137
0.71367884	0.29933843	P25098
0.81335795	0.18188544	P61201
0.6746028	0.4207819	Q07869
0.9071307	0.086984195	Q8WXI9
0.42834863	0.65645725	P55957
0.61906374	0.4202589	Q9Y613
0.6914349	0.32702783	P15923
0.5080084	0.5298365	Q01726
0.8303157	0.17422359	P17676
0.8065034	0.18224871	Q93045
0.82749146	0.16819249	Q15418
0.44668368	0.581783	O95382
0.8673854	0.13359961	P10276
0.69456583	0.28230214	Q96PV7
0.50314444	0.542661	Q9P219
0.42688456	0.60574615	Q9ULV5
0.42511538	0.64621776	Q14790
0.7336986	0.2786436	P07949
0.3510067	0.72200745	O14763
0.36043912	0.7008844	P14635
0.34696013	0.726887	Q92851
0.8092995	0.1900063	P16949
0.2444619	0.81501603	Q12904
0.8660873	0.13508362	Q06413
0.6091665	0.44011658	Q13424
0.43245554	0.652158	Q9BRG2
0.83505285	0.171704	P14921
0.870086	0.137027	Q9Y6Q9
0.38505468	0.63851434	O60336
0.74814636	0.27720422	Q06481
0.84756416	0.14814553	P50549
0.7780619	0.24486704	Q13387
0.35606858	0.6702851	P57086
0.85171664	0.16259556	P37231
0.6130714	0.43032926	Q15139
0.43882534	0.5964603	Q96LC9
0.83391285	0.14185792	P31946
0.34139016	0.737252	Q6UWB1
0.66214037	0.36290506	Q92934
0.39478204	0.7078307	P47712
0.40678203	0.63063955	P30307
0.72873217	0.32055804	Q15746
0.822171	0.14416325	Q13873
0.8483761	0.13832852	P17275
0.90247095	0.09002529	Q02962
0.8791011	0.11609538	Q13363
0.59415525	0.4357029	P53805
0.8526362	0.1313303	Q8WYK2
0.7624685	0.27525902	P05787
0.8359986	0.16615246	O76070
0.8766218	0.10445469	P84243
0.71599984	0.31266823	Q15744
0.7675156	0.21304901	P26651
0.8725968	0.11798993	Q09472
0.51073515	0.5433202	P38398
0.7849775	0.25020945	Q14643
0.7899644	0.19192342	P41240
0.8016458	0.22246881	P27540
0.8681229	0.12451554	Q92793
0.7329183	0.28948018	Q14457
0.8951195	0.076568134	P67809
0.6397706	0.37187275	Q9UIW2
0.3425508	0.7451893	O15360
0.8171158	0.16976163	Q13153
0.81410635	0.21642962	Q9H8T0
0.41470546	0.6150544	Q96RU7
0.7945428	0.20527056	P15056
0.66488785	0.39475155	P04792
0.28738955	0.722332	P56279
0.8457809	0.27315494	P13645
0.7638116	0.23049332	P04049
0.7578211	0.25830412	P42345
0.82012576	0.17782095	P49841
0.7989165	0.21019343	Q04759
0.7857297	0.22969534	Q05513
0.6808697	0.34439477	Q9UQC2
0.5057657	0.53276014	Q13418
0.82191086	0.1665944	Q16513
0.8742689	0.10824413	P06748
0.57241625	0.46302015	Q9UNE7
0.76319885	0.2213574	P35240
0.87052006	0.12296606	O15379
0.82865965	0.16319464	Q05195
0.86454266	0.14757377	Q9Y618
0.8896322	0.10610148	Q12824
0.8875721	0.10773726	Q92922
0.8346839	0.1701074	Q12778
0.8169649	0.18685825	P46531
0.83524954	0.16939409	Q15047
0.77382827	0.24238549	P49840
0.8716553	0.1259887	P26358
0.73826957	0.26682356	Q13309
0.58833545	0.44052488	P46934
0.60648286	0.41426322	O60858
0.6064379	0.50921357	P53804
0.82952416	0.16438459	P0DP23
0.81315655	0.16239426	Q8IXJ9
0.27775714	0.7612096	Q8N668
0.45545608	0.6390303	O60437
0.776141	0.21089703	P67775
0.5372928	0.5175568	O60346
0.4975793	0.56139946	Q13451
0.77802557	0.23213793	P60484
0.5455094	0.4774242	Q13107
0.40538907	0.62687933	Q969V5
0.28259444	0.8008186	Q92547
0.74323446	0.25049633	Q6R327
0.61059284	0.4073688	Q15257
0.5167483	0.5295734	Q5S007
0.6472374	0.45430583	P09104
0.75301087	0.23994479	P62873
0.67041004	0.38772076	P09936
0.8694513	0.11414023	P12755
0.8710075	0.1343934	P08670
0.65019876	0.42136225	P38646
0.5880488	0.53129125	P29474
0.855867	0.12378913	Q99623
0.8628235	0.12626438	Q92831
0.83533436	0.1630165	O43524
0.7642773	0.24253996	Q9UKG1
0.5753044	0.45835525	O95999
0.86781603	0.091265656	P49760
0.7200716	0.32502642	P60033
0.76952094	0.25656837	Q3V6T2
0.7569716	0.25979573	Q5VWQ8
0.73295844	0.28989792	Q9NQC7
0.6167137	0.41206157	Q9Y4K3
0.6728732	0.35143942	Q9H4X1
0.8327778	0.120671645	Q92600
0.87162477	0.09670996	Q6IE81
0.77878803	0.2201079	P42336
0.49230424	0.5993401	Q8N6T7
0.72470236	0.28709194	Q13322
0.9006265	0.068401456	Q86V81
0.79790854	0.22168916	Q96DZ5
0.47074547	0.5753315	Q53GL0
0.74899757	0.22201349	Q15027
0.6851707	0.34108746	P49918
0.8558076	0.15040962	O95863
0.5812985	0.4566998	Q9UHD2
0.44027126	0.58082706	Q96B36
0.5309039	0.5146094	Q07912
0.8144575	0.18522483	P05771
0.4620795	0.5876659	Q9C019
0.87898535	0.1158806	Q9BRQ0
0.37886104	0.66872466	Q9NPG2
0.48986053	0.5878464	O95433
0.8180126	0.1783891	Q99490
0.90689075	0.060314123	P78362
0.25646275	0.8214939	Q9NVI1
0.4846057	0.54631746	P40337
0.6870604	0.30671474	Q16763
0.40090123	0.63902164	P41002
0.87641335	0.11713124	O14686
0.34674656	0.773057	Q01813
0.86252487	0.17382975	P17302
0.7874275	0.17797917	Q96ST2
0.4590284	0.68795395	P53004
0.43961036	0.67481214	Q15118
0.46925396	0.6097216	Q8IYJ3
0.38884124	0.64915466	Q9P0N9
0.47056013	0.59813654	Q9NS86
0.7147497	0.31779715	P78324
0.8673644	0.11671794	P68400
0.40563363	0.6611762	P25685
0.724393	0.30904353	P42224
0.9148439	0.05948845	P09651
0.8567368	0.12478401	P19784
0.74057084	0.2373757	Q9Y3C5
0.8838759	0.08634855	Q9UKV3
0.4271535	0.644908	Q13315
0.84397376	0.15535799	P08238
0.43993527	0.5125531	Q96F86
0.88253963	0.14492126	Q9Y261
0.7763399	0.24439332	Q92731
0.7766006	0.28111807	P13796
0.8409873	0.14314845	O15105
0.45910013	0.65263015	P13727
0.7122557	0.3552667	Q96QB1
0.40411618	0.6612873	P54274
0.72771734	0.3091543	P21453
0.81347543	0.19219172	Q15121
0.324926	0.74738425	O14757
0.8013906	0.18418543	P54253
0.72399807	0.2607673	Q9NQU5
0.590383	0.48754224	Q13772
0.78261614	0.22436392	P17252
0.17927456	0.8587197	Q9UBP6
0.94063634	0.03189646	Q92879
0.8692576	0.11624561	P33778
0.67831206	0.32845688	O94875
0.7290449	0.27601632	Q52LW3
0.58223814	0.46867624	P14598
0.852731	0.14242136	P17542
0.82500434	0.19386461	Q9H6Z4
0.6595122	0.4291186	Q8WX93
0.6532089	0.42346907	Q8N5S9
0.2971077	0.79861933	Q5T1C6
0.5220702	0.48856238	O14492
0.75480413	0.24074635	P31323
0.64407367	0.39178804	Q04912
0.41092265	0.7527581	Q15119
0.3902399	0.7139224	P09601
0.34973654	0.60555816	O95988
0.34699595	0.7162266	Q13370
0.57649714	0.46538824	Q9UN36
0.6151606	0.42429692	P78371
0.20146509	0.8377581	Q8NCD3
0.51552594	0.52413684	Q6T4P5
0.6730183	0.34146407	O43157
0.49958146	0.56387234	O95716
0.87178034	0.12371895	Q13950
0.5374494	0.5612289	Q07812
0.8296799	0.13087273	Q07352
0.35584217	0.660778	Q9Y2I7
0.13541894	0.8926588	Q96S96
0.81218505	0.17622381	O15151
0.7817185	0.22967613	P07550
0.83420396	0.10958667	P23396
0.8825676	0.10684473	Q16778
0.7196115	0.28093517	P30153
0.39323342	0.6766616	P55211
0.52220577	0.52228606	Q86TI0
0.2540277	0.84802514	P07738
0.8541784	0.14399396	P23769
0.80600077	0.19481434	P35813
0.7416906	0.27466455	P18031
0.33832783	0.6766398	Q9Y3M2
0.75681275	0.56683785	P02765
0.4048058	0.62299246	Q9Y2V2
0.8598408	0.13592845	Q9UKY1
0.87346905	0.13686676	Q15672
0.80680716	0.18217367	Q7KZI7
0.79891723	0.19198754	Q96PU5
0.5561456	0.51681024	Q8NBZ7
0.4288337	0.50231767	Q9NUC0
0.8008545	0.1844022	Q13541
0.60747683	0.3702043	O14641
0.67506385	0.33379263	P49815
0.6187179	0.42565238	O43464
0.77768683	0.25183335	P19634
0.92759544	0.042073786	Q92945
0.1934884	0.8234337	Q96S44
0.92835116	0.07947191	P55316
0.61185807	0.5268689	Q16875
0.80132014	0.42641625	P02749
0.77858144	0.21697348	P24941
0.30159003	0.7121356	Q8TCG2
0.6717656	0.3632879	Q14203
0.50187427	0.58298904	P42574
0.85377055	0.13488193	Q13485
0.8234124	0.10208889	P63000
0.7066598	0.33004943	P52757
0.633872	0.47680598	P05106
0.55318165	0.49010524	P42858
0.38168266	0.73015785	O60825
0.7947866	0.20191549	A7KAX9
0.2759363	0.7361808	Q96D03
0.32614195	0.692102	Q14696
0.7902369	0.2048401	Q05397
0.7713724	0.24348396	Q07866
0.63213885	0.41021982	Q9H0B6
0.49369594	0.6201226	Q5SW96
0.8613177	0.1325708	P41182
0.54786754	0.5963574	O60603
0.5596961	0.44811922	P49703
0.7838127	0.23667398	O00139
0.4800726	0.6571574	O00206
0.47653297	0.6469635	Q9NR96
0.51735604	0.5372721	Q9NPQ8
0.34088254	0.66182154	Q86XF7
0.23694542	0.82525986	O75771
0.33457527	0.7500615	Q9BR01
0.8506677	0.14691035	P24522
0.7362356	0.29926234	O95257
0.72843325	0.28838205	O75293
0.7253838	0.26571998	P52564
0.6162995	0.39292634	Q9BUZ4
0.63414997	0.3876364	P46734
0.7393167	0.275071	Q14289
0.76926786	0.2377416	P0CG47
0.582803	0.45556226	Q9H0H5
0.8100784	0.13763946	P62987
0.5857637	0.4554726	O15264
0.80561966	0.1433252	P62979
0.7095678	0.29931244	P12270
0.746379	0.24295065	Q06124
0.35949415	0.7180445	Q155Q3
0.82421726	0.18782318	Q01082
0.32166657	0.7537036	Q7Z7A1
0.75123274	0.25567758	P29350
0.26843998	0.78251415	O60566
0.67749137	0.31639642	Q12967
0.6482327	0.34938335	Q14978
0.8302565	0.14438625	Q13428
0.78022313	0.20327654	P22087
0.7413276	0.2623226	Q99418
0.7339783	0.2477613	P63010
0.7277155	0.30119807	P21917
0.8382054	0.1029369	Q8TEY7
0.48904413	0.5513977	O60260
0.74354047	0.28224123	P08069
0.6126496	0.4582337	P30556
0.6999744	0.2920633	Q15208
0.6495884	0.4316434	O75688
0.89765745	0.062014624	O95218
0.8742365	0.09760027	Q15029
0.6735174	0.42802516	P06396
0.80649865	0.19393957	Q14247
0.6416876	0.40951857	P14618
0.19511537	0.79809684	Q13367
0.73066306	0.28340462	Q08499
0.6304128	0.45661598	P06702
0.45145768	0.6498688	Q14940
0.63390344	0.361802	Q96B67
0.7570402	0.2246705	P53667
0.45839268	0.6821744	P41222
0.8748454	0.12346163	P68032
0.6207881	0.40889084	Q9BQA1
0.82594424	0.1493231	P13639
0.8150257	0.17843413	Q04917
0.5964648	0.45201498	P0DMV8
0.84648746	0.10077465	Q07020
0.7425563	0.2816978	P11802
0.57170284	0.46524644	P50613
0.89589185	0.08401347	Q9NYF8
0.75710946	0.2688834	P30559
0.30616403	0.72802067	O00567
0.28269038	0.7514059	O00541
0.91423917	0.058524966	P31943
0.6118079	0.4377199	P25105
0.79454917	0.18101992	Q92522
0.86327046	0.11797369	P63267
0.68514585	0.28442	Q9P286
0.87961495	0.1169953	O00629
0.6702609	0.42203805	P05814
0.8736409	0.1124354	O14744
0.7781184	0.20619506	Q9H7D7
0.72837466	0.21317464	P08708
0.85390574	0.109581135	P61254
0.24242006	0.800252	Q96GQ7
0.31695685	0.77825123	P25205
0.42725453	0.5876559	Q96QK1
0.5999694	0.39531997	O94973
0.82585394	0.17056035	P11021
0.8878383	0.08230912	Q9UQ35
0.60537875	0.3834679	P30050
0.8155578	0.182658	Q9Y2J2
0.66741776	0.35840818	P47755
0.91002375	0.06098105	P07910
0.85428363	0.1610112	Q13813
0.22544041	0.80337006	Q9H3K6
0.7771884	0.17573342	P62753
0.73597914	0.30103636	O00170
0.83424586	0.1909142	Q7Z4V5
0.74849033	0.25778854	P30414
0.6874317	0.34810376	O60894
0.84566176	0.1728452	Q16643
0.168935	0.8873142	O75251
0.8233154	0.15209454	O95071
0.779143	0.23249677	Q16602
0.71268	0.28150752	P09497
0.5915104	0.39437065	Q9H8S9
0.8224512	0.20138799	Q9UPA5
0.754829	0.25135282	Q02539
0.72121185	0.33125937	P61073
0.7785946	0.27233934	P0DPH8
0.5512019	0.47757214	Q00526
0.82761836	0.13625395	Q8IY57
0.78117543	0.21902516	P55196
0.72920626	0.2893495	P54105
0.5894792	0.4559503	P52907
0.6164194	0.42668334	P30989
0.7596677	0.3191248	Q9UHB6
0.8715413	0.15623815	Q8IZQ8
0.57762337	0.4644283	Q13574
0.34419218	0.6765489	O00443
0.23274432	0.78814507	Q3B726
0.36094505	0.65473443	Q6DKI1
0.80958086	0.12703532	P61313
0.6125868	0.37079072	Q10567
0.12900418	0.9013098	Q9H9J2
0.4503503	0.58602434	Q96G25
0.7810894	0.16427171	P46778
0.6874999	0.29600632	Q03167
0.75062984	0.17709318	Q9Y3U8
0.85287917	0.1182194	P62424
0.5161628	0.5756787	P30990
0.6054073	0.5099999	P21730
0.71074545	0.36199036	Q9HBA0
0.68004775	0.34090865	P41143
0.866876	0.15108189	P04350
0.8873114	0.0812321	P11940
0.7713607	0.21596834	Q93034
0.7382612	0.25663725	P09496
0.60152245	0.4647624	P42166
0.5984245	0.46785384	P42167
0.6068164	0.44598255	O76061
0.8971369	0.071402915	P62316
0.8271512	0.19142692	P68366
0.9151584	0.054949574	P84090
0.19502789	0.85430115	P49454
0.9051534	0.065962516	P52272
0.6799802	0.40261278	Q9NY65
0.847211	0.123228386	Q9UN86
0.896759	0.09677606	Q8TAQ2
0.3057806	0.69494075	O14617
0.3920769	0.6733511	O00299
0.5679672	0.5422162	P10523
0.8584753	0.12760217	O00505
0.4577303	0.6044282	P17066
0.6269929	0.4897578	P20396
0.47253758	0.60209805	P81605
0.59707946	0.533697	P22888
0.8412118	0.21221651	P0DPH7
0.15252878	0.8774229	Q8N983
0.68493867	0.3098143	O15085
0.86937803	0.12643771	Q71U36
0.88633543	0.08177776	O43143
0.30451766	0.5628045	Q86VZ4
0.48693243	0.5749272	Q68EM7
0.6062702	0.42161596	Q99829
0.33068514	0.6982083	O15160
0.4994959	0.47566807	P46779
0.5993629	0.5306941	Q9NYL9
0.8124691	0.1852745	Q5T5U3
0.8324511	0.106574416	P39019
0.31407824	0.7746163	P52429
0.8043126	0.18052594	Q9Y657
0.69249713	0.37411132	Q14739
0.64605516	0.3258882	Q9ULV1
0.43937725	0.60875934	Q15750
0.74581414	0.22074173	P50914
0.47616747	0.61068654	O00159
0.75297713	0.24138463	Q9H361
0.7004188	0.2883907	Q9NZN5
0.6606212	0.40902624	Q8N752
0.5806613	0.49349263	Q07021
0.88495004	0.091279216	Q99873
0.885698	0.10382463	P23527
0.77242273	0.18249632	P61247
0.88499254	0.08464124	Q9Y2W1
0.9005637	0.07919927	Q13310
0.7390338	0.2815536	P16989
0.6900327	0.29886386	O95782
0.80391526	0.13580343	P05387
0.84847146	0.12204273	P62277
0.2758692	0.83069444	P31040
0.75985336	0.20970327	Q9BPX5
0.41079482	0.6298517	Q9P2K8
0.82480997	0.15419155	Q8NC51
0.29268327	0.731139	O00203
0.8853164	0.14812666	Q9BQE3
0.5020552	0.5571794	Q9NQ92
0.8991187	0.09065198	Q8IUE6
0.82926637	0.15125374	P23588
0.82053864	0.11187594	P62888
0.4572535	0.5610491	Q9BXF6
0.8816779	0.104806475	Q92769
0.8035662	0.17215785	Q8WVC0
0.44084477	0.61056	P46060
0.50274724	0.5630744	P0DMV9
0.8014232	0.22950229	O60716
0.291063	0.7880731	P27694
0.7678461	0.18641749	Q9BUA3
0.8578421	0.11860082	P55209
0.9155117	0.055988263	O43390
0.85105574	0.12177655	Q6P3W7
0.84612393	0.13783997	Q14722
0.9108852	0.062233724	P52597
0.8805784	0.086891286	Q9NZI8
0.8074898	0.16502722	Q14004
0.88485897	0.08701821	O75533
0.69004965	0.3949238	P60660
0.8870188	0.0830321	Q13435
0.82898545	0.12910613	P62330
0.26951703	0.7662244	Q14137
0.83676547	0.09614272	P84098
0.613888	0.36804518	P05386
0.50060624	0.6010442	P07384
0.74502254	0.2577978	P25101
0.34576473	0.67842895	Q9NPE3
0.8453956	0.1033859	P62913
0.26762316	0.8034647	P17812
0.79902273	0.20194969	P0DP24
0.36988926	0.64832336	P19388
0.46848536	0.55495465	Q13163
0.6689861	0.3459277	Q9NP31
0.57435524	0.41396344	Q9HCE7
0.2618958	0.8672112	P09622
0.7827482	0.22573085	Q9UHL9
0.75483197	0.21864	Q9Y421
0.28190422	0.7523206	Q8WXW3
0.47477147	0.54995966	Q9NRM2
0.747519	0.23088773	Q8N7H5
0.6042354	0.41639137	Q12929
0.78618634	0.17506889	P61962
0.6981435	0.30763674	Q86Y01
0.820331	0.17276849	Q6UUV9
0.58570045	0.35201916	Q92837
0.59027565	0.44250846	Q7L5N1
0.45568934	0.5131411	Q8WXS3
0.2917308	0.77331626	P56192
0.8038832	0.13655417	P62249
0.8760007	0.14668885	P63261
0.59828013	0.4420203	P48643
0.89552325	0.1312359	Q9BVA1
0.8063795	0.19611901	O95819
0.7569981	0.24089286	P62805
0.848991	0.11907964	P62306
0.49496177	0.5356334	P57678
0.77372706	0.21241625	P51965
0.4230835	0.5861215	Q96B02
0.8479121	0.100976236	P46781
0.7599814	0.18587375	P62266
0.43453646	0.6762337	P27708
0.76903164	0.23110661	Q16531
0.36539048	0.68394357	Q96EY1
0.31334558	0.7486729	Q3ZCQ8
0.6922357	0.2987393	Q71UM5
0.5652807	0.58083683	Q15758
0.22065163	0.8948242	P55084
0.6696069	0.35762623	P17987
0.81760705	0.12904462	P26373
0.6301009	0.44253922	P31689
0.27459893	0.86277026	P00367
0.3570336	0.7007229	O43734
0.43556613	0.6307271	Q14257
0.7805705	0.3425784	Q8NHW3
0.6264103	0.32385874	P61513
0.37154263	0.66091585	P46087
0.6354111	0.3985758	P50990
0.3729156	0.68417543	Q9UL15
0.58053786	0.5812604	Q9H1R3
0.35948533	0.73479617	Q08380
0.366215	0.6679506	Q9NZL4
0.7832083	0.2746724	Q3ZCM7
0.42781934	0.62413317	O95816
0.385043	0.69835615	O94832
0.4541311	0.6339317	P58107
0.5501999	0.45104942	Q16637
0.6385227	0.3388253	Q92783
0.76605207	0.24404587	Q15303
0.9147412	0.056107264	P14866
0.5938634	0.44144	O00499
0.88394	0.11095833	Q9H3D4
0.6424116	0.39687794	Q14511
0.7508102	0.23543732	Q14155
0.7543218	0.2435962	P68036
0.5412087	0.47042894	Q9Y5X1
0.5943317	0.45349285	Q9H3M7
0.75555533	0.23390573	P49757
0.71735626	0.3871498	Q16621
0.38273898	0.6316662	O75113
0.7307237	0.29183125	O15350
0.46883166	0.6146525	Q16655
0.83838826	0.15031639	P24928
0.88240695	0.08411201	O43809
0.6885633	0.29525486	Q99962
0.6547762	0.35137728	Q9ULV8
0.32957932	0.66981405	Q8N0X7
0.7931105	0.25001803	P08151
0.6084635	0.39123976	O95835
0.45525348	0.55915654	Q13571
0.43188453	0.52619934	Q8N5I2
0.33895558	0.7360738	Q7Z434
0.71826315	0.30759293	Q96BR1
0.70429957	0.2703334	Q92997
0.74200416	0.24532375	O75317
0.45345464	0.5448873	Q99732
0.71878564	0.29301867	P62253
0.77191406	0.22089635	P61086
0.8844734	0.12322806	Q01860
0.42327082	0.60478175	Q969T9
0.4508045	0.5586642	Q8TDB6
0.7564318	0.22815163	Q9BT67
0.5154134	0.5344152	Q8NEA6
0.59609175	0.46371675	Q8N4S9
0.5232251	0.50223815	Q9UMX1
0.5809781	0.4527031	Q99961
0.67324984	0.3277759	Q96LR5
0.3792207	0.68540764	Q13546
0.41954142	0.5897501	Q96RF0
0.5053167	0.5122943	Q9NV92
0.8747367	0.09613474	Q15427
0.32091686	0.70245427	Q9C0F1
0.90247566	0.0691637	P50616
0.81963736	0.18349929	Q13469
0.36141798	0.6633808	O00506
0.35007313	0.66325176	P50221
0.21475929	0.880001	P34896
0.7850072	0.2215167	Q96JM7
0.6722616	0.32624322	A2RU48
0.5233254	0.46238434	Q8N9I9
0.56056565	0.42732096	Q96S79
0.81007165	0.18390697	Q92905
0.29495662	0.72842616	Q8N5R6
0.7713661	0.2590649	O94854
0.77559775	0.25408337	Q9UPN3
0.8051085	0.2743353	P52945
0.88846374	0.103117645	Q9UIG0
0.7811844	0.22493768	Q9UIA9
0.7147151	0.2751259	P36507
0.33748463	0.7334879	Q9NQW7
0.42086962	0.58694524	Q6P1W5
0.8738441	0.11901641	P15036
0.7643819	0.23818065	Q12968
0.46056968	0.64550066	P13686
0.34177962	0.694236	Q9P2H0
0.8315492	0.14382774	Q9Y566
0.2904608	0.75866973	Q8NEF9
0.52896684	0.49127793	Q8IW41
0.346278	0.6840391	Q9NYV6
0.33005542	0.68800914	P24278
0.8237886	0.20323485	Q15853
0.7536094	0.27192548	P49768
0.5183467	0.57329005	Q99959
0.8412765	0.1361661	P17544
0.8549907	0.14497063	P06400
0.83387977	0.17279568	Q02548
0.31687957	0.71848494	Q9Y250
0.40492395	0.6014336	Q9BYU1
0.38690367	0.6528248	O15499
0.43570957	0.57608473	Q2I0M5
0.55852437	0.42139372	O43257
0.64113176	0.3774088	P78424
0.4589194	0.55886686	Q9UBR4
0.286794	0.73501956	Q53FD0
0.42725876	0.6276329	Q13042
0.8372674	0.19178073	P14136
0.3173903	0.71549684	Q13352
0.63162506	0.38999367	Q86YW9
0.33647692	0.69098485	Q9P2G9
0.7118775	0.3257892	Q5VWP3
0.2624159	0.73917717	Q8IYX7
0.27941525	0.7318284	Q8IYA8
0.21911067	0.7635769	O95561
0.71258104	0.26603532	Q96EZ8
0.28901288	0.68974274	Q9BR84
0.36271027	0.66138846	P0C671
0.3359837	0.6878687	P52744
0.36382583	0.6587653	Q8TDR4
0.41689816	0.657164	Q9Y5K6
0.48638624	0.5706773	O75791
0.37458283	0.6883164	P11912
0.6200096	0.4282948	Q92918
0.38391685	0.6165398	Q7L591
0.62837404	0.40958944	P43405
0.37106976	0.6532345	Q96MX0
0.7481793	0.2390569	Q07889
0.5542556	0.48745817	Q08881
0.6932609	0.31661883	Q8N9N5
0.736537	0.2903462	P04626
0.7110549	0.29129475	Q13191
0.5471895	0.49259192	Q13094
0.35646364	0.6784224	P21854
0.7396227	0.26362908	Q99733
0.53782946	0.52865463	Q9GZY6
0.5198193	0.5279287	P30793
0.5407853	0.54565775	O00165
0.56212574	0.58726186	P00338
0.56594366	0.45946255	Q12789
0.48783728	0.5732854	Q9ULI4
0.14052716	0.8849952	O15078
0.8068572	0.19867271	O95644
0.44601884	0.6757423	Q99541
0.8675009	0.10984368	Q00535
0.4194689	0.61782175	Q13432
0.28114617	0.7492826	Q6DKK2
0.803725	0.19855036	Q9UER7
0.6039128	0.46007928	O60674
0.5576656	0.48923674	P21580
0.32793385	0.6919895	O75340
0.7344448	0.2838683	P62191
0.36745408	0.668304	O00463
0.59594417	0.45070744	O75460
0.7130935	0.32096642	P53041
0.24065529	0.79008275	Q99757
0.48255223	0.5635936	Q99828
0.6394826	0.37827072	O43399
0.5460352	0.46280074	Q9NRM7
0.6439756	0.40905893	Q12802
0.18974106	0.87708044	Q86WA8
0.86511534	0.1319246	Q03164
0.685792	0.32801908	Q96HN2
0.86282045	0.16460153	P45379
0.38013312	0.64805824	P54646
0.3504095	0.68836474	P47897
0.7234716	0.2647919	P63098
0.34699365	0.8202248	P09488
0.31671512	0.7322995	P19525
0.23027098	0.85124636	P35754
0.58873624	0.43785125	Q13114
0.32091472	0.6852459	Q8TDY2
0.8438837	0.15333073	Q14814
0.6682748	0.33339396	O75676
0.8633927	0.13372622	Q02078
0.5367955	0.44403064	Q16644
0.81699324	0.1899167	O75582
0.63702047	0.37902996	Q9BUB5
0.50139934	0.5201979	Q9HBH9
0.7704828	0.1992919	Q9H869
0.6007847	0.3892832	Q8NEM7
0.85666215	0.117224686	Q6PJG2
0.7258216	0.299125	Q15759
0.41052204	0.6330858	Q13501
0.7403692	0.28611737	P02686
0.4005357	0.61666626	Q9BRR9
0.43476662	0.6315324	O75147
0.36122733	0.6589547	Q9H0W5
0.37677178	0.6449735	Q14999
0.26416108	0.81502026	O94761
0.72108954	0.30921766	Q15256
0.3573591	0.72540724	Q9H211
0.46558413	0.59111696	P35236
0.5286236	0.4595322	Q05923
0.73430324	0.28657123	P54829
0.25252953	0.7415733	O75385
0.6535854	0.29610476	Q86TA1
0.37299564	0.65398026	Q9BR11
0.83716804	0.16409399	P49790
0.7136711	0.3318473	Q14318
0.846495	0.16511397	O75030
0.86848825	0.12744789	Q8NEZ4
0.610111	0.54884017	P16452
0.39879072	0.6296755	P53618
0.7391112	0.2818043	Q14765
0.854892	0.13392591	P41212
0.832273	0.17566223	P22415
0.47054908	0.5440745	Q86YT6
0.86694	0.15368621	Q99626
0.30188328	0.6963901	O95295
0.15344836	0.9381965	P09110
0.17438218	0.8480002	Q49A88
0.8252361	0.16844676	Q6IN85
0.8987001	0.070144914	Q13243
0.6712489	0.4126093	P02511
0.91169107	0.0567572	Q15717
0.664526	0.2664635	Q96F63
0.73386693	0.24306484	P36897
0.9311649	0.041130092	Q96AE4
0.79853135	0.23539257	P05783
0.75994587	0.25197807	P30279
0.38717994	0.6525419	Q16512
0.3446831	0.6748493	Q9H1K0
0.6478212	0.3615263	Q16828
0.42769074	0.62226105	Q15046
0.7642812	0.20266888	P29323
0.8465628	0.16152726	Q9UBK2
0.85754955	0.122568876	Q8IX12
0.70284545	0.28007448	P62945
0.7205316	0.26105177	Q9Y6N7
0.8878787	0.16234872	Q9UGU0
0.88580996	0.08193211	Q96T37
0.8357731	0.18801431	P41235
0.3871031	0.60645896	P52746
0.7862685	0.23597048	Q9UEW8
0.54678583	0.4301693	Q96A22
0.30112973	0.6993055	P49770
0.7773272	0.22603773	P60983
0.4019977	0.64397186	Q03188
0.45703754	0.66178083	P22897
0.5797509	0.44139352	P29692
0.6383846	0.33513066	P78356
0.8507068	0.18302429	Q9UQD0
0.386778	0.6849563	P22392
0.9096608	0.09218826	Q86U86
0.320909	0.8158515	Q9UKN1
0.58541465	0.44542623	Q15075
0.8132078	0.17293884	O95405
0.75509167	0.2651847	P11362
0.53736573	0.51346475	P43403
0.48858604	0.54789555	Q99988
0.23097041	0.7005706	A8MT70
0.83023846	0.1310875	Q8WWM7
0.8187812	0.19332215	Q02156
0.8092447	0.17179498	Q9Y463
0.550583	0.48675662	P0DPQ6
0.8138386	0.19550051	P35638
0.6589691	0.37690863	P78536
0.3661204	0.67967224	Q5T5P2
0.51812375	0.6155889	P55268
0.7522473	0.23627608	P05198
0.6726577	0.41453928	P55011
0.63317114	0.44652453	P35052
0.6930716	0.31001464	Q6Q0C0
0.69751054	0.30089262	Q13480
0.30360675	0.70822436	O76003
0.735756	0.2779777	P07948
0.67339754	0.37792873	P22612
0.82335085	0.1766085	P22694
0.80435514	0.24694695	P19105
0.8691816	0.099296935	Q9Y383
0.75472635	0.26012236	P54652
0.5304267	0.5006829	Q9UHV9
0.87674963	0.13347182	Q9ULV4
0.5812242	0.43360612	Q9BV68
0.49274975	0.55876964	Q9UDY4
0.7914217	0.2412383	P50502
0.20812471	0.7630885	Q9NUG6
0.58141935	0.47062546	O43592
0.26952776	0.7326889	Q9H6T3
0.7380536	0.29827708000000003	Q9Y281
0.42593703	0.632398	P47929
0.31589475	0.66850156	O94763
0.39099604	0.6145744	Q9P265
0.8421927	0.15734755	P04899
0.64916945	0.4013085	Q9UM54
0.7114352	0.31856555	Q8N163
0.71227056	0.21459365	Q9NZV1
0.8368285	0.17011403	O15020
0.63281995	0.42116636	Q9HBY8
0.61018467	0.48010096	P31151
0.73575944	0.27323592	Q8WYL5
0.53293633	0.50924814	P30154
0.6315319	0.43006518	P05109
0.79706615	0.19693865	P62879
0.77016276	0.2623853	P25705
0.8681797	0.13662724	O60282
0.34412098	0.69497335	O15027
0.3382489	0.7801811	P17858
0.6667004	0.39348376	Q99615
0.38741747	0.51605403	Q9Y224
0.4896722	0.57655746	O75674
0.71474326	0.3171831	Q9P0K7
0.2568092	0.7296919	Q9NWS0
0.41968608	0.6352693	Q9H3G5
0.380468	0.73192865	O43175
0.88677466	0.08452972	O60861
0.5743133	0.5702805	Q9Y6U3
0.8081727	0.19348177	Q6WCQ1
0.5171242	0.6434488	P04275
0.77621883	0.22647946	O00141
0.3848808	0.64689213	O60925
0.29691574	0.80662787	P36776
0.22300045	0.85058403	O43819
0.35071304	0.7550723	P11217
0.5658986	0.6179306	Q02809
0.44392356	0.58867633	O15212
0.7893303	0.27207887	O43795
0.51693475	0.5388692	Q9BZF9
0.64094317	0.39109203	C0HLS1
0.6637949	0.36389968	Q14160
0.71657544	0.27714208	P08754
0.42625955	0.62701213	Q9Y2Z0
0.4610766	0.62363285	Q9UBC5
0.47409487	0.5373827	Q92734
0.35112724	0.6842911	Q9H8L6
0.81697613	0.16980071	Q12959
0.4124009	0.63584995	Q9UDY8
0.8412688	0.16565748	Q9NYJ8
0.7044991	0.34702203	P01375
0.70423794	0.27667907	O43541
0.35280347	0.7390417	Q9HC29
0.31447878	0.7410761	Q8N2H9
0.48694804	0.5931989	O43353
0.6582393	0.35985795	Q9BXL7
0.3874361	0.73574865	O15455
0.7018941	0.28080794	Q9BZR9
0.26825923	0.7979252	Q13075
0.6629738	0.33598757	Q9ULM3
0.76839626	0.23473541	Q92830
0.36186686	0.6472025	Q969U6
0.8339722	0.13535032	Q9UBE8
0.6952762	0.28985706	Q01974
0.55641115	0.4624104	Q13131
0.31639224	0.749044	Q9BXM7
0.59273523	0.4673057	Q5SGD2
0.71302575	0.32224476	P57059
0.80193734	0.20680709	Q9Y2K2
0.39138782	0.652794	P57075
0.3694272	0.7320668	P58753
0.5767256	0.5301449	P06733
0.85488683	0.14153823	P56524
0.3892907	0.65336394	Q9C0K7
0.38212827	0.638513	O00488
0.28575435	0.7638111	P30086
0.56294656	0.47488537	Q86Y07
0.1807905	0.8455883	Q8TAM1
0.55297244	0.47813877	Q6NUN9
0.7919112	0.22387254	Q9NV58
0.24375364	0.81342787	P14868
0.16667543	0.883753	O75380
0.43289214	0.59566706	Q8NFM7
0.861958	0.13326272	Q9UQL6
0.4537313	0.63680947	Q99836
0.583148	0.48714882	Q9Y6Q6
0.8159192	0.1808378	Q96S59
0.3487177	0.7048349	A6NC98
0.8562028	0.12948778	Q8WUI4
0.7406934	0.27243978	Q02246
0.8646577	0.14096102	P48552
0.856664	0.113274716	P62318
0.7804187	0.1872956	P62308
0.31040907	0.66779816	Q8WXD5
0.896148	0.07001061	P08621
0.48430935	0.521699	Q9Y3F4
0.5234378	0.499972	Q9UHI6
0.5467961	0.46156624	O14893
0.851691	0.11630454	P62304
0.31092176	0.7172381	Q9NY12
0.87397355	0.1371898	O96028
0.78547555	0.19699237	Q69YN4
0.88331497	0.08691876	P14678
0.86113185	0.10840655	P09012
0.40730277	0.6300819	O00186
0.73410124	0.2927839	O43918
0.8753637	0.092184864	Q15287
0.86475223	0.104872346	P06730
0.3668547	0.6296496	Q9H840
0.7274687	0.2561274	Q9Y675
0.50267345	0.6393063	Q8WZ42
0.4774843	0.56832767	Q99689
0.32791686	0.6939006	Q9GZQ8
0.43659723	0.58243877	P60520
0.8419538	0.1477374	Q9H2B2
0.75573945	0.23173724	P40818
0.78642094	0.20988949	O95166
0.27955016	0.7366856	Q9H492
0.6020416	0.33246675	Q7Z698
0.77235144	0.20449926	P0C7T5
0.38609326	0.62200737	Q9H0R8
0.22710215	0.7645439	Q9BXW4
0.23750044	0.73975694	Q9NP79
0.38476923	0.63300836	P53582
0.7725128	0.3000465	P28069
0.81674576	0.21282942999999999	Q8IX07
0.7876336	0.20473555	Q15648
0.8357993	0.15897398	Q969H0
0.37547153	0.63400155	Q6A162
0.32985407	0.6598407	Q6UY14
0.82333934	0.17618378	P19544
0.88211393	0.109155476	Q13547
0.51307666	0.5055347	Q08379
0.6231799	0.45101574	P01588
0.50738764	0.6499653	Q9UQF0
0.5457859	0.48245478	Q03014
0.48989007	0.60734415	P12318
0.4985174	0.49485326	Q13643
0.36613435	0.60977966	Q7Z3S9
0.8974602	0.116534315	P24468
0.3928274	0.7166665	P16109
0.3740872	0.5951284	P60369
0.77617943	0.24456486	P30968
0.44380376	0.56635916	Q9Y2Y4
0.67667836	0.36162114	P05305
0.5727578	0.41162774	P86496
0.7645338	0.23456098	P25788
0.3504575	0.6121438	Q99750
0.32759425	0.6465365	P60411
0.56412804	0.49063683	P19235
0.5648786	0.531408	P05113
0.41734925	0.5654659	Q8IUC2
0.5262698	0.4506439	Q93062
0.36473432	0.59275484	A8MQ03
0.41931358	0.55145115	Q3LI67
0.49788764	0.47308442	Q8IUC3
0.3655331	0.6077398	Q8IUC1
0.8254718	0.17956278	P35548
0.29265106	0.6847871	Q3SY46
0.37447637	0.6010466	Q9BYR8
0.5697657	0.3829448	Q3LI59
0.66640264	0.37584615	Q13569
0.50843465	0.59457105	Q9GZV1
0.82184386	0.15526785	O60563
0.8699062	0.13116792	P11831
0.8588627	0.12602876	P63165
0.8836692	0.105281524	Q96ST3
0.87826633	0.12116934	O75376
0.8801576	0.12225885	P13056
0.7473574	0.2561314	Q92993
0.9050992	0.097290516	Q01826
0.87458205	0.11255371	Q01196
0.5364725	0.49314207	Q9Y2M5
0.79344344	0.20433092	Q05086
0.8601793	0.1262867	Q15583
0.5608277	0.47853175	P23497
0.8670273	0.12712649	P61956
0.7806517	0.20857716	P61289
0.52907914	0.50174665	Q9UK99
0.48091704	0.55216634	Q13526
0.88720137	0.108781636	Q9UBW7
0.4577749	0.61905515	Q8WXH0
0.7288755	0.28028244	Q99856
0.63984865	0.41880035	Q8NEV1
0.7371685	0.29966277	Q13164
0.835252	0.15716448	Q6ZNA4
0.8724681	0.10882121	Q92794
0.7990621	0.2052319	P54198
0.6960515	0.30756426	Q08999
0.30014205	0.78015774	Q9ULZ3
0.19380507	0.873106	P28331
0.629571	0.39888617	Q9UBQ5
0.7044835	0.3261462	Q12888
0.7941569	0.22109878	Q6N021
0.3410077	0.7055204	Q9Y6D9
0.4698491	0.5754625	Q96IZ0
0.64028656	0.3668958	P14373
0.56571805	0.474315	Q15554
0.594874	0.43591028	P60228
0.56138635	0.43865865	Q96EP1
0.43109342	0.60447943	O43513
0.81268156	0.22353782	Q9UM63
0.73756456	0.26173133	P37173
0.22239225	0.8501389	Q13472
0.8586611	0.15060556	P10827
0.528897	0.50219804	O14965
0.8118669	0.19784155	Q6ZW49
0.41498718	0.6461378	Q9H0N5
0.88076365	0.102927305	P81877
0.8608068	0.16089238	O15164
0.54894906	0.49606946	Q9HC62
0.84592795	0.16040866	P55854
0.85155076	0.14537697	P20226
0.8565598	0.14306983	Q9Y6K1
0.80858	0.22436246	Q99684
0.8682084	0.12848845	Q9UBC3
0.8090363	0.20870125	P10914
0.7821276	0.24428289	Q15306
0.77072954	0.27097315	Q02556
0.33505023	0.72088003	P05161
0.60339767	0.51796645	P01584
0.9203928	0.08679267	P31260
0.5960907	0.47784978	P05107
0.8753868	0.11326824	Q08945
0.45612848	0.64489496	P11215
0.84747446	0.14757082	P49716
0.79198545	0.2241344	P23511
0.5570209	0.5944214	P08514
0.50941056	0.5599947	Q15080
0.8363681	0.1544873	Q03060
0.83051264	0.1569945	P18846
0.9176089	0.06220221	P11308
0.4937412	0.63711494	P12273
0.5646393	0.46011558	P78337
0.66066504	0.4870398	O75469
0.71312743	0.3206516	P11473
0.66116345	0.40113005	P01148
0.76692677	0.22871347	Q14847
0.3435292	0.76191014	P15289
0.80857795	0.1915449	Q9Y4B4
0.38148865	0.6057859	Q3LI64
0.29304236	0.68511313	Q3LI76
0.38287738	0.5790392	P60410
0.40545017	0.59794486	Q03989
0.6646062	0.32535324	Q99075
0.33216363	0.6901378	Q8NHQ1
0.8589851	0.1274366	O75182
0.8541195	0.13346706	P35226
0.26588184	0.7474696	O43504
0.6686927	0.33059445	Q14192
0.853703	0.1539151	Q86UE4
0.3878317	0.74827665	P35670
0.42426765	0.65969014	P24001
0.2891904	0.82497865	Q8WX94
0.2070332	0.81047106	Q9Y2V7
0.7470132	0.26656422	P06493
0.20366982	0.8235773	Q9P209
0.3500356	0.68631136	P51159
0.30757356	0.7080501	Q9H788
0.8448633	0.13071285	Q9C0J8
0.48879802	0.56542414	P20073
0.42476538	0.5674604	O14526
0.7448391	0.26163992	P50570
0.40276998	0.6972766	P32942
0.60668594	0.4989969	P05231
0.47171372	0.6693345	Q8N5W9
0.38613185	0.6266281	Q15834
0.2122651	0.8856696	P23434
0.1892693	0.8640996	O60762
0.74238884	0.24264202	P17028
0.1789735	0.8659801	Q86Y56
0.22279884	0.8549093	Q9NWR8
0.16751699	0.8932912	Q86YJ6
0.71229845	0.34112623	Q9NPJ4
0.42194197	0.6121816	Q9H0E2
0.5525696	0.49690822	Q9HCM3
0.36708865	0.68928295	Q96HS1
0.614102	0.43236342	Q8TC92
0.8432084	0.2516735	Q96Q04
0.4381307	0.6172839	Q9UJX4
0.29660404	0.7437649	O60543
0.636127	0.49684966	P23945
0.4130815	0.636557	Q9BXR0
0.3439486	0.80752975	Q03013
0.6316671	0.38456038	Q9Y6I3
0.64774114	0.332515	O43597
0.79870754	0.17787425	P20042
0.6371109	0.40892422	Q14451
0.47512913	0.6149057	Q13794
0.81306624	0.20370524	O00231
0.5283898	0.47393784	Q9NX58
0.3792086	0.6049572	O15162
0.3294743	0.65107024	Q9BQ66
0.45156986	0.6076861	Q15102
0.3091224	0.72979796	P04183
0.8393168	0.15236585	O43791
0.55659735	0.43672535	P50222
0.38897872	0.59354526	P49639
0.3071776	0.7082134	Q5JR59
0.34284192	0.6654449	O95872
0.34165752	0.6324293	Q5TD97
0.31513262	0.72125906	O75031
0.35601395	0.66043985	Q8N720
0.29350653	0.72274876	Q9H2G9
0.40921396	0.62047815	Q8NI38
0.2648324	0.758019	Q96QF0
0.6271868	0.37641194	Q9GZU7
0.4025145	0.66907465	Q8WY64
0.4201413	0.6017704	Q9H4L5
0.21387534	0.8307804	O00746
0.80463934	0.1807505	O43189
0.47627935	0.56851447	Q9Y2J4
0.25716192	0.7798172	Q6NUQ1
0.8928135	0.15186355	Q00444
0.29295516	0.7291724	Q6ZNG0
0.34033227	0.6605753	Q9H707
0.2576173	0.7486711	B2RXF5
0.32656172	0.70654505	A8K0Z3
0.5889922	0.44776157	P31321
0.36682793	0.65021217	Q9NTX9
0.41512597	0.5919127	A6NEM1
0.8611053	0.12356373	P29375
0.7093814	0.32344308	Q15555
0.7361292	0.2636877	Q9UPY8
0.8751603	0.115291074	Q86U70
0.8086705	0.19805999	Q13976
0.28757808	0.753574	Q13155
0.5320205	0.47550327	Q9NYB9
0.83020514	0.16483057	Q14919
0.6623616	0.3589861	Q9UKT9
0.7803678	0.25367263	Q15691
0.4428929	0.5707664	Q9NS73
0.090198174	0.9125309	Q96FT9
0.3659176	0.6753669	Q86Y26
0.39615533000000003	0.6172391	P62487
0.45464462	0.5511442	A0AVT1
0.24909024	0.7802781	Q9GZT8
0.47318485	0.60379267	P19012
0.43171293	0.60222924	O76083
0.6375411	0.36942744	P37198
[truncated: 14,478 more rows]
