# Supplementary material for: Proteome-wide prediction of the mode of inheritance and molecular mechanisms underlying genetic diseases using structural interactomics
Source: iScience. 2025 Jun 4;28(7):112812. doi: 10.1016/j.isci.2025.112812 (PMC12209950; doi:10.1016/j.isci.2025.112812)
Supplement: Table S6. Related to the prediction of functional effect for all AD-predicted proteins [file mmc7.csv]

pAD	pAR	UniprotEntry	pDN	pLOF	pGOF
0.703749	0.35051388	Q14315	0.599501371383667	0.577622652053833	0.3605444133281708
0.7429176	0.26648855	P45985	0.5592041015625	0.37885570526123047	0.5838111042976379
0.8204571	0.17433251	Q9NZV8	0.5287750363349915	0.3839851915836334	0.6696212291717529
0.7342868	0.2611099	Q86SQ0	0.545969545841217	0.577674925327301	0.3586384654045105
0.6311086	0.40730676	Q9UMS6	0.4710030257701874	0.6362834572792053	0.370488703250885
0.87224084	0.10577628	Q9UKB1	0.5208446979522705	0.5028674006462097	0.3628919720649719
0.77449584	0.22131778	O43255	0.53905189037323	0.5237013697624207	0.35722362995147705
0.59854513	0.4368062	O95994	0.6114727258682251	0.4030212163925171	0.4318925440311432
0.7908359	0.23887779	Q12955	0.5881091952323914	0.6268380880355835	0.3429434597492218
0.85075814	0.13190342	P63279	0.5690204501152039	0.31777530908584595	0.5071815252304077
0.5348394	0.5497633	Q969Q1	0.5742841362953186	0.39637455344200134	0.43302685022354126
0.77433914	0.21112068	P27986	0.5660863518714905	0.4121869206428528	0.47323495149612427
0.68387604	0.33363068	P35348	0.5489271879196167	0.34423670172691345	0.6921018958091736
0.81996036	0.16694197	P62993	0.5531505942344666	0.45251983404159546	0.35450392961502075
0.87390083	0.1085982	Q9H422	0.4781595766544342	0.5474064350128174	0.45068302750587463
0.80070496	0.17579743	P00519	0.46395206451416016	0.4580412209033966	0.5818294286727905
0.83012456	0.16423297	Q9H4A3	0.4779963195323944	0.551788866519928	0.5023148059844971
0.9072365	0.06359631	Q15366	0.4646943211555481	0.4576772153377533	0.4806321859359741
0.8209657	0.17937495	P31749	0.5422994494438171	0.290423184633255	0.6099398136138916
0.5999708	0.42354518	P19174	0.5608540177345276	0.5090702176094055	0.3778887689113617
0.5964808	0.40491596	P16333	0.5545703172683716	0.4337647557258606	0.3949789106845856
0.7794809	0.20459844	P06241	0.5433574914932251	0.4248310327529907	0.5576223731040955
0.5542067	0.52050129999999994	Q96RR4	0.5080466866493225	0.4484802484512329	0.47792649269104
0.77705956	0.19962427	P46108	0.4539231956005096	0.49065637588500977	0.46832242608070374
0.82009685	0.15992483	Q9HAU4	0.5595921277999878	0.36994990706443787	0.5309621691703796
0.6059087	0.43661413	P31751	0.6083152890205383	0.2978687286376953	0.5757755637168884
0.63803244	0.3741617	Q5VV17	0.5158995985984802	0.5558165311813354	0.34531348943710327
0.8204929	0.19604255	Q01804	0.4829962849617005	0.5630723237991333	0.4468647539615631
0.6301004	0.40414935	P35368	0.5331214070320129	0.35356414318084717	0.6555008292198181
0.5631037	0.48864046	P25100	0.5092867016792297	0.3658728301525116	0.6289421916007996
0.6559666	0.38125697	P09958	0.5123937129974365	0.40644335746765137	0.5232944488525391
0.54328936	0.4549002	Q8WWW0	0.5055086016654968	0.5785629153251648	0.38337987661361694
0.8186802	0.18228585	P45983	0.540248453617096	0.4074693024158478	0.5735562443733215
0.6666989	0.34256336	Q9UPT6	0.4639448821544647	0.6510411500930786	0.42142102122306824
0.7390917	0.2747759	Q9Y6R4	0.4181550741195678	0.4914381206035614	0.6359883546829224
0.81127524	0.1778233	P32121	0.5533432364463806	0.5206401944160461	0.3607414662837982
0.82584363	0.16265513	Q9Y2U5	0.5854771137237549	0.581816554069519	0.31304389238357544
0.7705252	0.24139963	Q13233	0.4095611572265625	0.5003889799118042	0.5563449263572693
0.777503	0.20934004	Q96J02	0.5079895853996277	0.44824570417404175	0.5154115557670593
0.6848999	0.33880097	P45984	0.5595695376396179	0.4414411783218384	0.5349671840667725
0.56165296	0.46002826	Q8WV28	0.5046927332878113	0.620212733745575	0.36955392360687256
0.79180944	0.2271748	P53779	0.5983680486679077	0.3911893367767334	0.4195224344730377
0.70475066	0.32241577	Q99683	0.4797275066375733	0.4012340307235718	0.6504325270652771
0.82491916	0.16646323	Q16539	0.5350072383880615	0.4115065038204193	0.5038145184516907
0.8358794	0.17750305	Q99759	0.5143293142318726	0.6084212064743042	0.34445416927337646
0.7958853	0.20363593	O43318	0.5745061635971069	0.4696687459945678	0.5072146654129028
0.8447885	0.16364075	P19793	0.6359058022499084	0.3989024162292481	0.39710938930511475
0.82311964	0.17563246	Q99558	0.5048975348472595	0.4821652173995972	0.4996036589145661
0.81046873	0.18786521	P28482	0.5328905582427979	0.3934827446937561	0.5535844564437866
0.88003427	0.09148484	Q96I25	0.4645762443542481	0.6399151086807251	0.3794189393520355
0.61895037	0.42265642	O15519	0.4904079139232635	0.553780734539032	0.3654807507991791
0.76960397	0.23597616	Q02779	0.4597024619579315	0.5728126168251038	0.45920830965042114
0.7762703	0.2295685	P41279	0.5429348945617676	0.28494927287101746	0.605554461479187
0.6840713	0.35773796	P27361	0.5169864296913147	0.4015360176563263	0.5303142070770264
0.7971269	0.25131008	Q12852	0.5581111311912537	0.43892931938171387	0.5744215250015259
0.81651855	0.198241	P07196	0.5706839561462402	0.5154007077217102	0.3389064073562622
0.68717986	0.268976	P52798	0.4888017177581787	0.5111370086669922	0.3957749307155609
0.71783733	0.3308052	P27824	0.49960216879844666	0.5363019704818726	0.4692878127098083
0.58765817	0.4540748	P53778	0.5432616472244263	0.33892226219177246	0.5430784225463867
0.70942587	0.31199497	Q16584	0.530886709690094	0.5976989269256592	0.4522475004196167
0.7477153	0.26370627	Q02750	0.5108906030654907	0.39022618532180786	0.6311009526252747
0.6243462	0.45624202	O60500	0.5134180188179016	0.5086881518363953	0.36470189690589905
0.69969296	0.3288549	P49407	0.5239991545677185	0.5197995901107788	0.4027588665485382
0.67619985	0.34073672	Q96RU8	0.6048280596733093	0.4032668173313141	0.4693257212638855
0.7996068	0.2119646	O00213	0.47356483340263367	0.6373986005783081	0.3866122663021088
0.7641336	0.23726138	Q9Y243	0.5486761927604675	0.4583846032619476	0.4966342747211456
0.65633833	0.3724309	O14733	0.47697147727012634	0.4472236633300781	0.5921280384063721
0.6796997	0.35860723	Q9UM73	0.4609861969947815	0.4969995021820069	0.5959063172340393
0.7941394	0.22244936	O60271	0.4674118757247925	0.5398446917533875	0.47024238109588623
0.63759935	0.37385893	O43556	0.5612786412239075	0.4735381007194519	0.3951958119869232
0.7466287	0.27231532	Q9Y4J8	0.5367017388343811	0.5536127090454102	0.4420355558395386
0.52449435	0.5119628	O00501	0.5699300169944763	0.29733285307884216	0.6384261250495911
0.8241802	0.20168263	P12814	0.524278998374939	0.4085966646671295	0.4784231185913086
0.8504128	0.16679092	P35609	0.5277267098426819	0.37878382205963135	0.6121213436126709
0.74246085	0.4006344	O75112	0.5125728845596313	0.6226809024810791	0.3590492904186249
0.8092862	0.1739141	Q08209	0.4885357320308686	0.5108466148376465	0.43537524342536926
0.81622326	0.20784554	O43707	0.4978411793708801	0.427829384803772	0.5105343461036682
0.50894207	0.5030022	O76011	0.6438666582107544	0.47763511538505554	0.38221409916877747
0.5362744	0.4474307	P61236	0.6007884740829468	0.36795374751091	0.27172529697418213
0.5114473	0.52120405	Q969G2	0.610099196434021	0.6098141074180603	0.2971286475658417
0.7756212	0.21678016	O00303	0.4905308783054352	0.5307413339614868	0.40663111209869385
0.65405107	0.39451608	Q9Y2W7	0.5735976099967957	0.45414653420448303	0.4406576752662658
0.82845	0.14696282	Q9NS61	0.4391164183616638	0.5030373334884644	0.5295111536979675
0.66881573	0.30701873	Q9NZI2	0.6252278685569763	0.34913232922554016	0.47056689858436584
0.684981	0.34144643	Q8WWG9	0.5445507168769836	0.4756263792514801	0.44170063734054565
0.8108946	0.1735306	Q8N608	0.40335533022880554	0.5266045331954956	0.5284608006477356
0.76773536	0.22823843	P42658	0.43318748474121094	0.557542085647583	0.5961511731147766
0.82351965	0.17479368	P17612	0.5832382440567017	0.24172060191631317	0.6168514490127563
0.83704424	0.16836411	Q13557	0.5358350872993469	0.35763126611709595	0.5939501523971558
0.8450354	0.14462878	Q13554	0.5236819982528687	0.43398764729499817	0.5396105051040649
0.82201314	0.16472685	P78352	0.5518413186073303	0.5137172937393188	0.3821994364261627
0.63015896	0.3816728	Q6PIL6	0.5274927020072937	0.4912145137786865	0.3975627720355987
0.8528836	0.13248245	Q9UQM7	0.5700473189353943	0.3535153567790985	0.5604716539382935
0.7744389	0.2104322	P62166	0.6036580801010132	0.29034513235092163	0.49338704347610474
0.8330674	0.1569518	Q13555	0.4763409495353699	0.5004114508628845	0.5550023317337036
0.84015465	0.15838799	Q93009	0.4765477478504181	0.5093902349472046	0.4549286663532257
0.8570409	0.13015844	P01106	0.597624659538269	0.5767517685890198	0.310881644487381
0.85316485	0.12455878	P61981	0.589565098285675	0.4206834435462952	0.4148121178150177
0.8559798	0.13148929	P63104	0.5540900230407715	0.41223418712615967	0.5390831232070923
0.7591279	0.2722512	P00533	0.49955758452415466	0.34276893734931946	0.656842827796936
0.7586191	0.25356996	P06213	0.4714423716068268	0.42344850301742554	0.6483638882637024
0.6571726	0.36697733	P22681	0.5657054781913757	0.5207310318946838	0.4316730797290802
0.68029934	0.3474861	P29353	0.44668397307395935	0.6499152183532715	0.382510781288147
0.634693	0.40179822	Q9BX66	0.46141165494918823	0.6323596835136414	0.4079687297344208
0.61886096	0.44388974	P56945	0.4484400451183319	0.6206099390983582	0.3238421678543091
0.59706676	0.41406462	Q8WWN8	0.5004879236221313	0.5091342926025391	0.450896680355072
0.7258318	0.28740394	Q01970	0.509524405002594	0.5159742832183838	0.5111449360847473
0.79112864	0.20284598	P12931	0.5490996837615967	0.4743193984031677	0.5542178153991699
0.85749567	0.13436754	P08047	0.5702930688858032	0.5724450349807739	0.27891457080841064
0.51479703	0.56101125	Q00722	0.5022615194320679	0.5192246437072754	0.491513729095459
0.8458928	0.15068339	Q02447	0.6113098859786987	0.5760616064071655	0.28928297758102417
0.53363705	0.50905156	P16885	0.5278820395469666	0.4501783847808838	0.4372171759605408
0.6487428	0.41520724	P07333	0.5133710503578186	0.41821110248565674	0.5763987302780151
0.7614722	0.25657097	Q9NQ66	0.477761447429657	0.5168848037719727	0.4924289584159851
0.8028232	0.1755247	Q8IZP0	0.5260274410247803	0.48831304907798767	0.3847196698188782
0.6970266	0.30174366	Q15811	0.4514271914958954	0.4906783103942871	0.5302038192749023
0.6393268	0.39539552	Q15111	0.5558842420578003	0.40324512124061584	0.5592008829116821
0.6913355	0.34183893	Q15147	0.4766187369823456	0.4938014447689056	0.4956934154033661
0.5400016	0.5571594	P31994	0.5557569265365601	0.4288613200187683	0.4645504653453827
0.7075705	0.32257023	P38936	0.5005636215209961	0.5365009307861328	0.34005269408226013
0.7746951	0.2522502	Q05516	0.4743918180465698	0.5415998101234436	0.47830289602279663
0.74741143	0.2374265	P62837	0.5668618679046631	0.3319070041179657	0.4851565361022949
0.77635884	0.22076757	O95983	0.5788055658340454	0.5217953324317932	0.3477253317832947
0.7906629	0.3875637	P04259	0.5276042819023132	0.5551259517669678	0.34451010823249817
0.8510731	0.17447202	Q9P2K3	0.5372865200042725	0.6020521521568298	0.3881590962409973
0.78033996	0.4719056	P02538	0.6143630743026733	0.5231155753135681	0.3320242464542389
0.77546775	0.21082732	P61077	0.5252368450164795	0.35597604513168335	0.46888113021850586
0.8965498	0.10183954	Q969G3	0.6382672190666199	0.5375343561172485	0.3477848768234253
0.86218435	0.10966449	P55081	0.6161407232284546	0.4217836856842041	0.398493617773056
0.6981302	0.3512913	Q63HK5	0.5292306542396545	0.6188525557518005	0.3418208062648773
0.7421612	0.51028734	P48668	0.6177300810813904	0.4394198656082154	0.3032054603099823
0.7319179	0.23816441	Q9Y333	0.6289011836051941	0.40690645575523376	0.2860427796840668
0.80149025	0.20645735	P0DP25	0.6661586165428162	0.3529314696788788	0.32788294553756714
0.52832085	0.4606448	Q14241	0.5723820924758911	0.567638635635376	0.33599919080734253
0.5140129	0.4984578	P25791	0.6117660999298096	0.4358306229114533	0.34711983799934387
0.50868183	0.52703893	Q96GY3	0.5618849396705627	0.5305187702178955	0.3168671429157257
0.65976846	0.41255528	Q8NFM4	0.5757728219032288	0.27253493666648865	0.6853830814361572
0.6870097	0.32958165	Q9UIA0	0.6143362522125244	0.26308688521385193	0.5981606245040894
0.511158	0.494118	O60573	0.5457693934440613	0.4010408222675323	0.4883420467376709
0.7767041	0.23175308	P54725	0.5539946556091309	0.5714495778083801	0.34225380420684814
0.51373523	0.511777	Q92569	0.6157833337783813	0.4344204366207123	0.4497782289981842
0.7514109	0.2702434	O60341	0.4671252965927124	0.5313851833343506	0.5087674856185913
0.5954558	0.44452292	P52292	0.3987802565097809	0.5010644793510437	0.5104562044143677
0.508336	0.5009046	Q9BXJ5	0.5945085883140564	0.4670924246311188	0.319256454706192
0.56682044	0.46481416	Q92556	0.5059881210327148	0.4759689271450043	0.37937650084495544
0.83118767	0.13750646	Q9HAF1	0.49511951208114624	0.5092381238937378	0.40367254614830017
0.77402246	0.20419393	Q96GG9	0.5309821367263794	0.37730494141578674	0.4068466722965241
0.8596831	0.11041168	Q96FV9	0.48422113060951233	0.4470948278903961	0.47325599193573
0.8548896	0.14461806	Q7L4I2	0.5201221704483032	0.6139025092124939	0.29135164618492126
0.84605694	0.13664603	Q9NXR8	0.559805691242218	0.5149726271629333	0.39819565415382385
0.61186033	0.39505914	P53365	0.6141350269317627	0.4490417242050171	0.41535165905952454
0.7511006	0.22792375	Q8TAP4	0.5872490406036377	0.36272433400154114	0.42162683606147766
0.68736476	0.33521754	Q16543	0.5554983019828796	0.439066082239151	0.4423633217811585
0.62520003	0.37443092	P25800	0.5983599424362183	0.3613382577896118	0.4202795624732971
0.7792573	0.232877	P61968	0.5878449082374573	0.44490543007850647	0.4045882523059845
0.75245607	0.30039364	P09067	0.602882444858551	0.628147304058075	0.32105201482772827
0.85478896	0.14154965	P78347	0.5334345102310181	0.4757620692253113	0.5187185406684875
0.6902382	0.3282943	P25786	0.5570746660232544	0.39591628313064575	0.5012838244438171
0.82537603	0.15829487	P67870	0.402558296918869	0.41148310899734497	0.45906245708465576
0.85418886	0.10794430000000001	P26196	0.5589345097541809	0.3758780062198639	0.4950578212738037
0.81296045	0.16409718	Q9HC52	0.563010036945343	0.5993891358375549	0.3533005118370056
0.5978918	0.38990247	Q99633	0.5341308116912842	0.4647432267665863	0.4319823384284973
0.519238	0.5109943	Q6UB99	0.3375445604324341	0.6935691833496094	0.40931275486946106
0.8742932	0.12257136	Q96GM5	0.5153010487556458	0.5207850933074951	0.43742311000823975
0.83517873	0.16495462	Q06455	0.479204386472702	0.4848732650279999	0.4031433165073395
0.8195017	0.16858493	P78317	0.5107066035270691	0.5783871412277222	0.33725178241729736
0.6539074	0.35312515	P51668	0.52853924036026	0.4080771207809448	0.4871889352798462
0.6765968	0.34548268	Q99816	0.5213114619255066	0.44697028398513794	0.5302931666374207
0.7497891	0.2788938	Q9P2W3	0.5269996523857117	0.3580077588558197	0.4250564873218536
0.82155734	0.19632114	Q15911	0.5659264922142029	0.605952799320221	0.4103527367115021
0.6816865	0.319704	Q92529	0.46763741970062256	0.5427604913711548	0.39552122354507446
0.53020245	0.48101857	Q9H8E8	0.5558313131332397	0.5240641832351685	0.4360074996948242
0.63520795	0.43381718	Q8IY22	0.539795458316803	0.4723765254020691	0.4173544049263001
0.7888404	0.30368838	P04264	0.6273705959320068	0.4259801506996155	0.3736981451511383
0.5680409	0.5572233	Q8N1N4	0.6414316296577454	0.5199231505393982	0.23902371525764465
0.7997035	0.20964384	O14647	0.4207189679145813	0.5739671587944031	0.5298852324485779
0.5256975	0.5595531	Q01546	0.6221112608909607	0.4739266037940979	0.2650776207447052
0.64425325	0.5456564	Q5XKE5	0.6688200831413269	0.4520880579948426	0.34393635392189026
0.5669286	0.3984832	Q8IX29	0.5218371152877808	0.5198319554328918	0.3975101709365845
0.5876272	0.4188119	P63208	0.4792549312114715	0.5284023284912109	0.45728909969329834
0.53805256	0.59424865	P20929	0.589022696018219	0.6133515238761902	0.36930936574935913
0.74913130000000006	0.2919238	P50552	0.541799783706665	0.5399171113967896	0.32270753383636475
0.83827084	0.19708629	P68133	0.5917999744415283	0.29862526059150696	0.5611056685447693
0.51833254	0.5095061	Q7Z6J0	0.5096122026443481	0.6564232110977173	0.33933302760124207
0.760042	0.2243056	P48634	0.4503843188285827	0.6714792847633362	0.3008089065551758
0.84272	0.15242867	P35222	0.42336156964302063	0.44760555028915405	0.5235364437103271
0.71899664	0.29418638	P30304	0.5696723461151123	0.4972629845142365	0.43291571736335754
0.8076918	0.19934721	Q00610	0.4663499593734741	0.5589752197265625	0.3517378270626068
0.72347206	0.3073502	P35968	0.5174697041511536	0.28573521971702576	0.7533787488937378
0.7660274	0.23957475	P35568	0.4694046378135681	0.5914604067802429	0.34855398535728455
0.8365105	0.14605504	P62258	0.5054999589920044	0.4262936413288117	0.6012599468231201
0.83223695	0.17000371	P19838	0.45573705434799194	0.5144794583320618	0.4316082298755646
0.8005534	0.19967131	P46821	0.4675186276435852	0.5813740491867065	0.4276276826858521
0.8306185	0.16759759	Q04206	0.506281852722168	0.5722916722297668	0.3531853258609772
0.8786931	0.10683527	Q15910	0.4881928563117981	0.4315400719642639	0.5829377174377441
0.74629426	0.3020423	Q16236	0.498546302318573	0.5723575353622437	0.4561346471309662
0.85401	0.14148436	P46937	0.5240596532821655	0.592635989189148	0.392210990190506
0.5954421	0.4590391	O43521	0.5649790167808533	0.5433022975921631	0.38007593154907227
0.5151187	0.52591467	O75410	0.446161687374115	0.5463165044784546	0.3369846045970917
0.80006427	0.18889706	Q13616	0.5383092164993286	0.4911995828151703	0.3952637016773224
0.80133027	0.21663153	Q07820	0.5904574394226074	0.4521157443523407	0.3894070088863373
0.5707395	0.46752727	P18848	0.5497640371322632	0.4914015531539917	0.35552409291267395
0.7636643	0.23799387	O15534	0.4769126772880554	0.6932262778282166	0.34940072894096375
0.6097012	0.45232296	Q6P0Q8	0.5063192248344421	0.49528321623802185	0.5033889412879944
0.8524448	0.11432504	Q6ZN18	0.5320224761962891	0.5452044010162354	0.365367591381073
0.8669479	0.09309294	Q5VWX1	0.5511839985847473	0.5816258192062378	0.2781898081302643
0.53563213	0.48609298	Q9C026	0.5587406754493713	0.5052318572998047	0.3385348618030548
0.90212107	0.06723288	Q12906	0.5283691883087158	0.5464773178100586	0.3576977849006653
0.8230961	0.18894112	P25963	0.495297908782959	0.5207909345626831	0.46494776010513306
0.84997094	0.14015691	P61244	0.6190028786659241	0.5347267985343933	0.2942492365837097
0.5666263	0.455517	Q9Y297	0.5122345685958862	0.4973541498184204	0.3937685787677765
0.66103053	0.36340392	P50539	0.5514838099479675	0.4962821900844574	0.3629375100135803
0.84370434	0.1082057	A5YKK6	0.4544278383255005	0.4865148663520813	0.5682329535484314
0.71651596	0.29233325	Q53EL6	0.4666491448879242	0.6096764206886292	0.35646480321884155
0.7441249	0.25102034	P62877	0.5277602076530457	0.5363840460777283	0.3772187829017639
0.7980866	0.18942493	Q15843	0.8094408512115479	0.2934833765029907	0.27240145206451416
0.85717094	0.13421462	Q00653	0.3818129301071167	0.5508861541748047	0.5587247014045715
0.5828376	0.41777667	Q92538	0.5720515847206116	0.5358096957206726	0.4073816537857056
0.8030771	0.1957426	P25054	0.5510967969894409	0.6459007859230042	0.3703460693359375
0.81961125	0.21346395	P35221	0.4545716941356659	0.5780888795852661	0.4651969373226166
0.7494909	0.23837571	O15169	0.5352535843849182	0.5044931173324585	0.4638895690441131
0.774388	0.20576668	Q9Y4X5	0.5453645586967468	0.42248597741127014	0.44718077778816223
0.68425304	0.34540322	Q9Y266	0.6093629002571106	0.4600512683391571	0.3549336791038513
0.77056396	0.26872686	P16471	0.4480023682117462	0.4364021122455597	0.6652349829673767
0.8985184	0.07324477	Q00839	0.4764696955680847	0.5279740691184998	0.4576391577720642
0.9164141	0.05588358	P22626	0.6407140493392944	0.5213891863822937	0.2854810059070587
0.55656546	0.48219535	P30305	0.5160137414932251	0.6567607522010803	0.3190140426158905
0.7916789	0.21196406	P30291	0.4627249836921692	0.5353121757507324	0.518058717250824
0.5692783	0.42093423	Q13043	0.5341112613677979	0.4142579436302185	0.5877092480659485
0.9169805	0.059677873	Q14103	0.442569375038147	0.6551745533943176	0.3734848499298096
0.60963756	0.44344822	P57078	0.499517560005188	0.4383342564105987	0.5659738779067993
0.79100955	0.21484359	P15822	0.5115526914596558	0.7011073231697083	0.3745910823345184
0.8516517	0.1621008	P31629	0.48245349526405334	0.6427280902862549	0.3608075976371765
0.8107991	0.26291782	Q9HD67	0.4988994896411896	0.5101845264434814	0.5057336688041687
0.63815475	0.39156756	O43847	0.5517297983169556	0.4513765871524811	0.40723860263824463
0.8673234	0.12497911	Q01664	0.5895188450813293	0.4358341097831726	0.46027350425720215
0.82520556	0.19418952	Q86T82	0.4671749174594879	0.6058951020240784	0.3968677818775177
0.56865084	0.47757703	Q96K76	0.499146431684494	0.5356389880180359	0.3907375931739807
0.52576333	0.49798742	Q9UNN5	0.5557923316955566	0.5139568448066711	0.37581396102905273
0.5341463	0.5156256	O00418	0.39178821444511414	0.5021405816078186	0.6256937384605408
0.88641566	0.10742819	Q13127	0.3966507613658905	0.6559203863143921	0.3776275217533112
0.8079659	0.1667332	O43166	0.5295119881629944	0.6376577019691467	0.3389144837856293
0.7737112	0.21729727	O60285	0.5588634610176086	0.44548845291137695	0.5229272246360779
0.66501564	0.3177201	Q9H093	0.49384206533432007	0.47014009952545166	0.5897306203842163
0.6740721	0.32354867	P49427	0.5206189155578613	0.47871285676956177	0.3908812999725342
0.7832641	0.2259528	O14503	0.5386062860488892	0.5638857483863831	0.352791428565979
0.65233845	0.38456914	O60343	0.49571335315704346	0.5286972522735596	0.5102375745773315
0.8398806	0.12135254	Q9Y4G8	0.49222201108932495	0.4954349100589752	0.5137529373168945
0.68722355	0.3060047	Q5SWA1	0.6250391602516174	0.5211136937141418	0.4081384837627411
0.8068321	0.13462332	Q6ZNC4	0.637852132320404	0.5213252305984497	0.30816030502319336
0.86945033	0.11186498	Q15022	0.4309532642364502	0.5686841011047363	0.5405229926109314
0.60197115	0.40916035	Q8TF40	0.490323543548584	0.4082475900650024	0.49660900235176086
0.6935671	0.29554832	Q9H8N7	0.5777822136878967	0.588746190071106	0.3052220046520233
0.8034624	0.23504628	P32314	0.6553030610084534	0.5542023777961731	0.2560634911060333
0.8066163	0.20893812	Q5VU97	0.5463137626647949	0.4347012042999267	0.5179758071899414
0.86861223	0.1071327	Q5BKZ1	0.4901064932346344	0.5936052203178406	0.3690548539161682
0.9219973	0.059589896	Q9NZB2	0.4742012023925781	0.6083083748817444	0.45880043506622314
0.93126255	0.041682456	Q13151	0.5151335000991821	0.5956767201423645	0.33376345038414
0.92011327	0.050487854	P51991	0.5845410227775574	0.5674605369567871	0.3000640571117401
0.9331112	0.04053693	P31942	0.601495087146759	0.4996849000453949	0.3154895007610321
0.9477927	0.028334731	Q1KMD3	0.410246342420578	0.5529448390007019	0.5126675963401794
0.92292184	0.046205696	O14979	0.4014023840427398	0.6929070353507996	0.4038403332233429
0.807346	0.1848253	Q712K3	0.4673840999603271	0.5287854075431824	0.4069232940673828
0.9366708	0.040056672	Q96KR1	0.4966803789138794	0.4900509715080261	0.4738247096538544
0.8710907	0.20861687	O95409	0.5514408946037292	0.5619937181472778	0.3621029853820801
0.7933962	0.18414707	Q9HCE1	0.5147624015808105	0.5096462965011597	0.5068029761314392
0.8757096	0.12514205	Q9Y2X9	0.5203290581703186	0.6289629936218262	0.32311707735061646
0.55134827	0.45294032	Q3KP66	0.5774099826812744	0.5962830781936646	0.3346405625343323
0.78411907	0.21192102	O00743	0.5049889087677002	0.4449854791164398	0.4737369418144226
0.53356284	0.5200223	O14920	0.508235514163971	0.47340527176856995	0.5491372346878052
0.5210853	0.52476543	Q14164	0.5550761222839355	0.39183950424194336	0.5588064789772034
0.68283105	0.35805398	O15111	0.5325632095336914	0.38289812207221985	0.5234168767929077
0.64219767	0.39784533	O00221	0.47982117533683777	0.6357195377349854	0.4199164807796478
0.841842	0.15075849	Q00987	0.4705931842327118	0.6000434160232544	0.35159140825271606
0.58284014	0.45041403	Q9UJF2	0.4858397245407105	0.5537416338920593	0.3538440465927124
0.7011086	0.29953575	Q8IWZ3	0.39021870493888855	0.5921939015388489	0.5091913938522339
0.826387	0.21680076	P10070	0.5477162003517151	0.6849857568740845	0.27939802408218384
0.79370487	0.19156286	O15084	0.48396947979927063	0.5161417126655579	0.3820935785770416
0.5401185	0.45695332	Q9UGI0	0.4205707311630249	0.5522039532661438	0.4848019778728485
0.64139897	0.42060313	Q13576	0.47508907318115234	0.48873111605644226	0.43736881017684937
0.768725	0.25042644	P29590	0.5192884802818298	0.5766407251358032	0.3758279085159302
0.7332012	0.27362347	P15498	0.4982118904590606	0.41161006689071655	0.5006676316261292
0.83200425	0.17712267	P37840	0.4389396905899048	0.4289872944355011	0.41339483857154846
0.85446244	0.13944426	O75925	0.5367284417152405	0.4889218509197235	0.2815774977207184
0.7395772	0.27015713	P55036	0.5044643878936768	0.5363824367523193	0.3638509213924408
0.7999927	0.19088128	O14974	0.43561163544654846	0.6321903467178345	0.42127323150634766
0.81099904	0.16928202	Q8IUQ4	0.5120603442192078	0.5466644763946533	0.3229633867740631
0.7440964	0.27060822	Q86TG7	0.5450618267059326	0.5402615666389465	0.3708845973014831
0.80539346	0.215254	Q9GZU2	0.4847719967365265	0.6471646428108215	0.4169820547103882
0.5763809	0.51420027	P36957	0.5016022324562073	0.5622591376304626	0.4245205819606781
0.7557875	0.2712141	Q96KS0	0.5170673131942749	0.5857123136520386	0.3219054341316223
0.62581426	0.3967327	Q9GZT9	0.5143460035324097	0.5706628561019897	0.33931079506874084
0.523195	0.5122229	Q9H6Z9	0.551106870174408	0.4215783476829529	0.4832919836044311
0.8622854	0.12607506	Q9H2X6	0.45483553409576416	0.5334718227386475	0.45786526799201965
0.59504056	0.46349722	O94966	0.47692885994911194	0.585811972618103	0.4597903490066528
0.7115186	0.2684477	P51825	0.4741215407848358	0.6287090182304382	0.4054631292819977
0.82912093	0.14453535	P36873	0.45110884308815	0.4224372208118438	0.5205358862876892
0.79049516	0.19989787	Q92630	0.5665332674980164	0.4642139673233032	0.5113989114761353
0.5525096	0.4843514	P35372	0.47434762120246887	0.34311193227767944	0.7457988262176514
0.63600266	0.44383797	Q15942	0.5956013798713684	0.5831104516983032	0.3083510100841522
0.69142634	0.37238723	Q9UGI8	0.4978460371494293	0.4982246160507202	0.41096118092536926
0.8115587	0.19342759	Q16656	0.5329650640487671	0.44489994645118713	0.4650970697402954
0.80972904	0.18420452	P54259	0.4581538438796997	0.6912865042686462	0.3633841276168823
0.5588627	0.49330366	Q92667	0.600554347038269	0.4313507676124573	0.5301957130432129
0.52732986	0.47511917	Q16633	0.611616849899292	0.5284728407859802	0.2878561317920685
0.59644383	0.45405206	Q9HB71	0.6695188879966736	0.4145199954509735	0.27009540796279907
0.7285304	0.22415835	P43146	0.48617950081825256	0.5447311997413635	0.49563029408454895
0.7892357	0.16464226	P84077	0.6061804890632629	0.36779287457466125	0.4498938918113709
0.8150977	0.1250679	P60953	0.5769421458244324	0.4149197936058045	0.4677448868751526
0.8628896	0.11819664	P68104	0.5200841426849365	0.4182899594306946	0.5537673234939575
0.8642389	0.12101903	P27348	0.5248567461967468	0.4115814566612244	0.515360951423645
0.84281385	0.19708943	P20700	0.6328521966934204	0.502633273601532	0.34482303261756897
0.7718354	0.24661134	P12956	0.531633198261261	0.5196557641029358	0.4224956929683686
0.85673845	0.16500145	P07737	0.5050114393234253	0.3858788013458252	0.41661226749420166
0.79515225	0.21112803	Q13200	0.43581831455230713	0.5155648589134216	0.6212636232376099
0.8609063	0.12743977	Q13263	0.3995673358440399	0.5580606460571289	0.4821699261665344
0.91739845	0.053313226	P23246	0.5903369784355164	0.548448383808136	0.4271822273731232
0.9239411	0.047184523	P26599	0.6176857352256775	0.5045990943908691	0.3801078498363495
0.8866573	0.11057398	P62826	0.6002185940742493	0.3902786076068878	0.5411814451217651
0.77661407	0.22327957	Q9UMX0	0.5857068300247192	0.5197318196296692	0.2864959239959717
0.8615753	0.13312863	P11142	0.4870961308479309	0.3614940941333771	0.5548654794692993
0.9201621	0.050411228	Q07666	0.5037457346916199	0.6567027568817139	0.30760297179222107
0.9068085	0.06788162	Q15424	0.5328420996665955	0.6421352028846741	0.33924970030784607
0.6161831	0.443294	P07237	0.5430827140808105	0.495911568403244	0.3933470845222473
0.83646375	0.14384994	P59998	0.48860254883766174	0.4175183475017547	0.35942214727401733
0.84499353	0.13314076	P62136	0.5077552199363708	0.4490326941013336	0.49850353598594666
0.88378066	0.119738184	P60709	0.5425660610198975	0.3629964888095856	0.5404868125915527
0.85575074	0.15928152	P23528	0.5791200995445251	0.3679430484771729	0.32167303562164307
0.8995572	0.06845976	Q16630	0.5045053362846375	0.6358864903450012	0.2890326678752899
0.65855765	0.37588212	Q14118	0.4601944088935852	0.611965537071228	0.391066312789917
0.57595694	0.45250177	Q15323	0.6496171951293945	0.3703520596027374	0.3965240716934204
0.84976196	0.13363308	P48729	0.5708427429199219	0.38206011056900024	0.5472531914710999
0.84403116	0.10513943	P62241	0.48543161153793335	0.52607262134552	0.46277916431427
0.8289155	0.21079612	P35579	0.6285516023635864	0.4164561927318573	0.3845483958721161
0.8619535	0.11008149	P18124	0.5884482860565186	0.4675544202327728	0.3468758165836334
0.6123549	0.46404088	Q09666	0.5799660086631775	0.6147563457489014	0.32963478565216064
0.6749197	0.3990307	P04083	0.511871337890625	0.3773686587810517	0.4380456805229187
0.80471706	0.14001115	P18077	0.5813811421394348	0.4099850058555603	0.292431503534317
0.7937649	0.1436019	P42766	0.6469652056694031	0.46795207262039185	0.3722943365573883
0.82791454	0.18005769	P07900	0.474244624376297	0.5169697403907776	0.4458496570587158
0.8626337	0.1444829	P07437	0.49486562609672546	0.4802395701408386	0.5220418572425842
0.7196096	0.36179894	P06576	0.554266631603241	0.4207580089569092	0.420400470495224
0.8334713	0.1590661	Q9Y265	0.5050721764564514	0.5121411681175232	0.5667111277580261
0.56913596	0.40805474	P32969	0.5859951376914978	0.3609143495559693	0.4762826263904571
0.60778606	0.37584677	P35268	0.5863043665885925	0.3648895025253296	0.3538094758987427
0.8461672	0.10132492	P05388	0.6081750392913818	0.32907167077064514	0.48071303963661194
0.6663068	0.3149164	P62820	0.5343170166015625	0.4259567856788635	0.4197221994400024
0.8802534	0.13333255	Q13509	0.5365176796913147	0.5043506026268005	0.4969220161437988
0.82808733	0.16276819	Q9Y230	0.5383068919181824	0.49239033460617065	0.4755011200904846
0.799005	0.16284706	P39023	0.4851931929588318	0.5453030467033386	0.3219778835773468
0.6891128	0.35065663	P34932	0.6011465191841125	0.4353167712688446	0.500696063041687
0.7282954	0.29373938	P61019	0.5277675986289978	0.4200696647167206	0.409293919801712
0.53858066	0.5271317	P04844	0.5171314477920532	0.3702289164066314	0.6049522757530212
0.687811	0.26226497	P62899	0.4902896583080292	0.46041417121887207	0.3939281105995178
0.62091744	0.4665558	P31949	0.6458115577697754	0.2841152846813202	0.4634106755256653
0.88278574	0.15083809	Q13885	0.5002890229225159	0.4960695803165436	0.5251140594482422
0.78774744	0.1978032	P53621	0.45615318417549133	0.5262294411659241	0.488691121339798
0.8222327	0.2025631	P49368	0.5066969990730286	0.5661538243293762	0.38275036215782166
0.6667806	0.4203267	Q14697	0.5518960952758789	0.45457494258880615	0.5467340350151062
0.90096706	0.068690345	O60506	0.518904983997345	0.6006118655204773	0.38741225004196167
0.7433953	0.22432788	P40429	0.604299783706665	0.42296263575553894	0.38620176911354065
0.6921048	0.28283763	P60866	0.5516185760498047	0.40020057559013367	0.4220694601535797
0.7887325	0.24820976	P14625	0.4974289536476135	0.49849268794059753	0.4777049124240875
0.849828	0.20478104	Q01518	0.56888347864151	0.413409024477005	0.4482375979423523
0.66203797	0.4166691	O75369	0.44820278882980347	0.4327605366706848	0.5311577320098877
0.67663217	0.44751024	Q15149	0.5709239840507507	0.6044632792472839	0.3584117293357849
0.5069292	0.639763	P04075	0.5354117751121521	0.44044286012649536	0.4069952368736267
0.83530414	0.16262212	Q05639	0.5057264566421509	0.5454004406929016	0.5130307078361511
0.8707397	0.0987233	Q04637	0.44538405537605286	0.5856999754905701	0.4551246464252472
0.7310651	0.29949594	P47756	0.6370086073875427	0.4931567311286926	0.3187086582183838
0.6042857	0.50624466	Q9P2E9	0.5270806550979614	0.4508423805236816	0.5443418025970459
0.8390109	0.15155546	P55060	0.3991560637950897	0.5371884703636169	0.49272987246513367
0.8781672	0.1587871	P04406	0.541942298412323	0.4475757479667664	0.4294745624065399
0.88262624	0.11445796	Q14974	0.4495782256126404	0.45234549045562744	0.46170222759246826
0.64795816	0.44432256	Q9Y4L1	0.5394513010978699	0.39465928077697754	0.519494354724884
0.91217613	0.05562545	P61978	0.43778496980667114	0.6183266043663025	0.43277671933174133
0.8236025	0.1561125	Q15393	0.5022116899490356	0.5326991677284241	0.4505304396152496
0.74881387	0.2798684	Q562R1	0.5701395273208618	0.326661616563797	0.553411066532135
0.6349846	0.4112787	P78527	0.6125237941741943	0.5423282384872437	0.3476268947124481
0.8712322	0.12482679000000001	P10809	0.524641752243042	0.4003627300262451	0.5510674118995667
0.74235207	0.21251436	Q02878	0.4909225106239319	0.6193699240684509	0.3840981423854828
0.8396897	0.16992947	P18206	0.4712961614131927	0.5662567615509033	0.47924551367759705
0.86559594	0.11862764	Q99880	0.4914114773273468	0.49684879183769226	0.3205656111240387
0.5209726	0.50419563	Q9BQG0	0.5098530054092407	0.5290640592575073	0.4726308584213257
0.8935967	0.08267143	P17844	0.48045071959495544	0.51934051513671875	0.4841000735759735
0.8795964	0.114732586	Q14204	0.5965776443481445	0.5808599591255188	0.33601096272468567
0.82397956000000006	0.16142985	P55072	0.4199937880039215	0.5012484192848206	0.643235981464386
0.81942993	0.19771469	P46940	0.5121240019798279	0.4410798251628876	0.4671331644058227
0.91713154	0.074637905	P62937	0.5083762407302856	0.3957376778125763	0.4054640233516693
0.8852119	0.086131655	Q08211	0.44090577960014343	0.40756291151046753	0.5715275406837463
0.71094215	0.36444834	P07355	0.5282680988311768	0.3165837824344635	0.5334675312042236
0.88012725	0.09136949	Q6P2Q9	0.5276733636856079	0.5212032794952393	0.5319452881813049
0.8248616	0.16461511	P0CG48	0.595271646976471	0.2593947649002075	0.31786486506462097
0.86939895	0.10587816	P60842	0.5573119521141052	0.4118351042270661	0.4664950966835022
0.7841455	0.16495767	P36578	0.4803452491760254	0.5306013226509094	0.3970064520835877
0.86349314	0.16835408	P68371	0.5005274415016174	0.47018614411354065	0.5339998602867126
0.8051468	0.14958133	P62081	0.5194388628005981	0.49782440066337585	0.35892611742019653
0.8135052	0.13203529	P83731	0.54810631275177	0.5188668370246887	0.3274821937084198
0.62638694	0.44983	Q92598	0.5519669055938721	0.40847501158714294	0.5709105134010315
0.59180105	0.48598114	P15311	0.5632297992706299	0.4864455759525299	0.358864426612854
0.84874016	0.12097673	P62314	0.6654433608055115	0.4134627282619476	0.26869457960128784
0.6095011	0.37752947	Q9BRT6	0.5917398929595947	0.48424869775772095	0.26555290818214417
0.8094497	0.17849883	Q96AG4	0.5090643167495728	0.5048888921737671	0.48297715187072754
0.70219845	0.390689	P30101	0.4892006814479828	0.5821542739868164	0.4350858330726623
0.5319768	0.5133999	P40227	0.5739253163337708	0.4802225828170776	0.4095964729785919
0.6099644	0.57398957	P50454	0.6631328463554382	0.4658231139183045	0.4082643687725067
0.87663645	0.094592825	O75643	0.511982262134552	0.38357850909233093	0.5533312559127808
0.6611047	0.32154676	P50395	0.5757185816764832	0.4250282049179077	0.4811810255050659
0.83028626	0.16237973	P26641	0.49101772904396057	0.44926586747169495	0.5796401500701904
0.888613	0.086589426	P19338	0.4097510874271393	0.6196715831756592	0.4194421172142029
0.8110828	0.17385207	Q7KZF4	0.540225088596344	0.39733457565307617	0.4692707061767578
0.9019812	0.06796662	Q92841	0.4636220037937164	0.5609933137893677	0.4698246419429779
0.9158151	0.057262685	P43243	0.49819669127464294	0.6315920948982239	0.35840243101119995
0.57657224	0.46718585	P50991	0.4805967211723328	0.529486894607544	0.39226311445236206
0.822812	0.14121279	P62263	0.4517820477485657	0.5110121369361877	0.38974449038505554
0.76900977	0.15350139	P62851	0.5557579398155212	0.6134439706802368	0.1767524927854538
0.8176801	0.17435801	P55884	0.4919371008872986	0.5149025917053223	0.48092061281204224
0.5685206	0.42303786	O60841	0.4272339940071106	0.5652564167976379	0.5829687714576721
0.7109058	0.25118208	Q92499	0.5169674754142761	0.2977445125579834	0.5590836405754089
0.7001477	0.25101957	P62280	0.6360945701599121	0.3605667352676392	0.3809693455696106
0.6804762	0.2940393	P62906	0.5359168648719788	0.4847675561904907	0.35799580812454224
0.69036436	0.3594182	P55786	0.5387418866157532	0.3473956286907196	0.5291422605514526
0.9147714	0.057870664	P35637	0.5195184350013733	0.5186858177185059	0.3720485270023346
0.8128529	0.22001678	P16615	0.3748346269130707	0.3371536433696747	0.7767964601516724
0.6669633	0.36824766	Q99832	0.5165316462516785	0.40702176094055176	0.4424770474433899
0.6368933	0.3372135	P18621	0.6035354137420654	0.42238685488700867	0.4290052056312561
0.7745861	0.30413604	Q00341	0.3977753221988678	0.5191653966903687	0.550105631351471
0.73120874	0.24570334	P51148	0.5756425261497498	0.4948137402534485	0.4027754068374634
0.87735105	0.1545572	P35580	0.5708677172660828	0.37698525190353394	0.5181049704551697
0.8501905	0.14386404	P10412	0.6345325708389282	0.5840621590614319	0.1699865162372589
0.60615987	0.36791074	P62829	0.6030544638633728	0.33763206005096436	0.4460940659046173
0.8066246	0.16232653	Q96F07	0.4818264842033386	0.4456723928451538	0.5387533903121948
0.840506	0.14602804	O15144	0.4949147999286651	0.4474630653858185	0.34897616505622864
0.82015383	0.13624665	P62273	0.470636248588562	0.4630963206291199	0.2592661678791046
0.8329946	0.18478936	P51149	0.5817588567733765	0.32810178399086	0.5139442086219788
0.7813531	0.18275565	P42677	0.578603208065033	0.4726768732070923	0.2965426445007324
0.76708496	0.2434831	P53355	0.4411514699459076	0.48190128803253174	0.562446117401123
0.83812904	0.13758095	P46783	0.6050525903701782	0.5288170576095581	0.25622761249542236
0.7678812	0.22373499	P18085	0.6149179935455322	0.35735949873924255	0.4581016898155213
0.82178813	0.12729405	P15880	0.5602511167526245	0.5309920907020569	0.44620707631111145
0.6909196	0.3194175	P16403	0.5912386178970337	0.6311161518096924	0.16214460134506226
0.62174720000000006	0.34163633	P47914	0.5063435435295105	0.4982829988002777	0.33612102270126343
0.9104628	0.05828322	Q01844	0.4527114927768707	0.5412285923957825	0.36936265230178833
0.84158933	0.20650081	Q9BUF5	0.5421173572540283	0.45499998331069946	0.4783654510974884
0.87918663	0.1120076	P17096	0.664031445980072	0.5488976836204529	0.16160953044891355
0.7714975	0.21708217	Q9NRR5	0.6055375933647156	0.5421130657196045	0.27165305614471436
0.705207	0.3200834	Q14194	0.515267014503479	0.42749953269958496	0.4872784614562988
0.8981538	0.10702479	Q9NPI1	0.48799705505371094	0.5739038586616516	0.4643810987472534
0.7856898	0.27501914	Q01995	0.5848121643066406	0.4910733997821808	0.3248388469219208
0.7669424	0.22602476	Q14119	0.6464091539382935	0.49048155546188354	0.26179617643356323
0.82275593	0.16663405	Q7Z3K3	0.513913631439209	0.586314857006073	0.3919999301433563
0.83237064	0.11427891	Q9NWB1	0.4899247884750366	0.6699588298797607	0.37231576442718506
0.8389141	0.14621255	Q08117	0.5940433740615845	0.4982099533081054	0.3625745177268982
0.57849306	0.59749997	O95741	0.5886155366897583	0.38965022563934326	0.43852710723876953
0.8429555	0.15384525	P16220	0.5904205441474915	0.5024368762969971	0.3981146514415741
0.5546301	0.6820654	P01024	0.43393900990486145	0.4443703889846802	0.5503742694854736
0.7912972	0.18953563	Q6P1L5	0.48460379242897034	0.5945131778717041	0.33803871273994446
0.7178811	0.30371848	Q9NP66	0.5422210693359375	0.5851677060127258	0.3413253724575043
0.6857425	0.35817564	O75056	0.5579211711883545	0.4959988296031952	0.36225876212120056
0.829266	0.18357366	Q96L73	0.43562114238739014	0.5843372344970703	0.5089467167854309
0.845935	0.12138224	Q8NDX5	0.5161624550819397	0.615271270275116	0.415776401758194
0.56494164	0.5178819	P28906	0.5702669024467468	0.4517672657966614	0.45960986614227295
0.7252596	0.31047368	P25445	0.6054839491844177	0.26733678579330444	0.5483070015907288
0.8223964	0.17343564	Q16659	0.5976041555404663	0.3309905529022217	0.577551007270813
0.82067096	0.20047921	Q9H254	0.3853150308132171	0.5293585062026978	0.5701982975006104
0.85728663	0.12414009	Q15796	0.5311233997344971	0.5185374617576599	0.38871294260025024
0.8103177	0.179656	Q13009	0.4631395637989044	0.6043447852134705	0.4583764970302582
0.7087712	0.2916236	P46109	0.5425848364830017	0.5327054262161255	0.41146814823150635
0.85838443	0.13230449	P84022	0.43892839550971985	0.5451486110687256	0.4292290210723877
0.86022633	0.15390912	Q07699	0.5178322792053223	0.2784341275691986	0.618004322052002
0.73447037	0.30998653	Q12860	0.46759283542633057	0.4698436856269837	0.5641362071037292
0.8654486	0.16177201	Q99250	0.4001240134239197	0.315889447927475	0.8293279409408569
0.8114146	0.18739893	P48547	0.5826621651649475	0.3185712993144989	0.6683924794197083
0.7831963	0.19441658	Q15742	0.4865737855434418	0.653214693069458	0.371533066034317
0.83004636	0.18277687	P40763	0.5420461893081665	0.4606344401836395	0.5397760272026062
0.8270503	0.18476263	P05067	0.5298976302146912	0.4349143207073212	0.4319879412651062
0.8333633	0.14959407	P15336	0.53593510389328	0.5536025166511536	0.37505653500556946
0.69600713	0.2872385	Q9Y6W6	0.4828056395053863	0.5155947208404541	0.45893919467926025
0.6426553	0.3861912	P48023	0.6837730407714844	0.3485458493232727	0.423093318939209
0.78565204	0.20453373	P61586	0.5030308961868286	0.4636808633804322	0.5918524861335754
0.85328627	0.1362621	P05412	0.5770392417907715	0.5391138792037964	0.35538190603256226
0.75792664	0.25680527	Q01892	0.6433765292167664	0.6714956164360046	0.22398075461387632
0.7475781	0.3020847	O60239	0.6114032864570618	0.4160187840461731	0.4529842138290405
0.84499395	0.14675668	P17535	0.5506404042243958	0.5555909872055054	0.3954223096370697
0.7501241	0.29190376	Q9UQF2	0.44523099064826965	0.6266003251075745	0.36326366662979126
0.8212321	0.17595695	P04637	0.44742587208747864	0.5970798134803772	0.3393811285495758
0.7446026	0.24032755	Q9BY84	0.48950156569480896	0.4774952530860901	0.5397495031356812
0.7603999	0.23739533	P28562	0.5767432451248169	0.42645418643951416	0.3614892363548279
0.75842524	0.2616105	P22736	0.5766623616218567	0.5882620811462402	0.3154180943965912
0.8339516	0.19059224	P49715	0.6141911745071411	0.5540189743041992	0.34244388341903687
0.8403191	0.16426997	Q96EB6	0.4483143389225006	0.4943060576915741	0.5028296709060669
0.8686435	0.117426515	P16104	0.5239505767822266	0.5134721398353577	0.3532571494579315
0.881684	0.11171734	Q9UKV0	0.4522092342376709	0.5399764180183411	0.4540851712226868
0.8299889	0.16008219	O75928	0.5469526648521423	0.5566606521606445	0.3009493350982666
0.54339296	0.44574127	Q13202	0.4596366584300995	0.5607640147209167	0.4746026694774628
0.6928056	0.3267695	Q9UM11	0.4864884614944458	0.5462339520454407	0.3859546184539795
0.7841961	0.21331598	P46527	0.6852006316184998	0.4538019597530365	0.27375614643096924
0.7710678	0.21885267	Q9BPZ7	0.49483487010002136	0.5392307639122009	0.384362131357193
0.80798274	0.18942133	Q14934	0.4816382229328155	0.6508838534355164	0.366960734128952
0.5376392	0.66175115	P29508	0.5581463575363159	0.35145580768585205	0.46537020802497864
0.67450196	0.34778655	P42771	0.4701037406921386	0.6136601567268372	0.3894854784011841
0.6510657	0.3742779	Q8N726	NA	NA	NA
0.81059104	0.20879532	P10636	0.4537014663219452	0.7022268176078796	0.3158373236656189
0.8304538	0.17862575	P23443	0.49263375997543335	0.4569627046585083	0.5948958396911621
0.7860578	0.24806547	Q07817	0.6359636187553406	0.27789390087127686	0.5288421511650085
0.73633057	0.27285314	Q92870	0.46713787317276	0.6226097345352173	0.3328154981136322
0.77067614	0.23655555	P49023	0.4599355459213257	0.5621147155761719	0.5206831097602844
0.8672845	0.11575579	P68431	0.488101601600647	0.5748196244239807	0.3958161771297455
0.7368903	0.271241	O15530	0.551196277141571	0.39617395401000977	0.4517171084880829
0.7778016	0.24571273	P10415	0.6142928600311279	0.3967074453830719	0.401930570602417
0.7850274	0.21786806	P52565	0.5965995192527771	0.4519115388393402	0.3892195522785187
0.86353654	0.13267036	P17947	0.6332094669342041	0.6271791458129883	0.2476031929254532
0.77668715	0.24196167	P06239	0.5372896194458008	0.3340194523334503	0.6260607838630676
0.85973465	0.12192832	P10242	0.4992424547672272	0.6087334156036377	0.3698658049106598
0.8492327	0.14871803	P01100	0.5518341660499573	0.5069148540496826	0.4208924174308777
0.8204764	0.17844467	P41970	0.6476325392723083	0.5820736885070801	0.2680097222328186
0.7415563	0.25715128	P31947	0.552612841129303	0.4021718502044678	0.5606018900871277
0.8548851	0.15022676	P04150	0.6830258369445801	0.3582715094089508	0.41501596570014954
0.8631315	0.13781072	P03372	0.5905654430389404	0.47797638177871704	0.2916432023048401
0.7332679	0.30190864	P19438	0.5548558235168457	0.45300817489624023	0.609727144241333
0.6599469	0.36588806	Q00613	0.6465437412261963	0.5950033068656921	0.22013306617736816
0.542871	0.51284087	P42702	0.5376996994018555	0.5482165813446045	0.4251446723937988
0.85217685	0.19244736	Q12796	0.5602421164512634	0.565182089805603	0.2613773047924042
0.7319404	0.25913298	P01112	0.5257216095924377	0.49602559208869934	0.5294801592826843
0.8151223	0.19222027	Q16829	0.5609862208366394	0.4506028890609741	0.4781981706619262
0.7500789	0.2478844	P49137	0.57244110107421875	0.40327054262161255	0.5407031774520874
0.71367884	0.29933843	P25098	0.5391489863395691	0.3138090968132019	0.6100947856903076
0.81335795	0.18188544	P61201	0.5509103536605835	0.41662245988845825	0.38383767008781433
0.6746028	0.4207819	Q07869	0.6594341993331909	0.36502164602279663	0.3085188567638397
0.9071307	0.086984195	Q8WXI9	0.5194259881973267	0.7052939534187317	0.33313265442848206
0.61906374	0.4202589	Q9Y613	0.4041039943695069	0.5157195925712585	0.5512222051620483
0.6914349	0.32702783	P15923	0.5797399282455444	0.5024086833000183	0.4184337854385376
0.5080084	0.5298365	Q01726	0.5216936469078064	0.3241543173789978	0.6544393301010132
0.8303157	0.17422359	P17676	0.5279951691627502	0.58411705493927	0.4006092846393585
0.8065034	0.18224871	Q93045	0.5458088517189026	0.437382698059082	0.34071484208106995
0.82749146	0.16819249	Q15418	0.5398090481758118	0.3961045145988464	0.5138199329376221
0.8673854	0.13359961	P10276	0.6196356415748596	0.4513093531131744	0.3812474012374878
0.69456583	0.28230214	Q96PV7	0.552563488483429	0.6371918320655823	0.38639941811561584
0.50314444	0.542661	Q9P219	0.4714043438434601	0.5430057644844055	0.5378077626228333
0.7336986	0.2786436	P07949	0.5508148074150085	0.2723013460636139	0.6713640093803406
0.8092995	0.1900063	P16949	0.6410475969314575	0.4252301156520843	0.3330260217189789
0.8660873	0.13508362	Q06413	0.604525089263916	0.5867398381233215	0.3450409770011902
0.6091665	0.44011658	Q13424	0.4879237711429596	0.5293266773223877	0.30678704380989075
0.83505285	0.171704	P14921	0.641185998916626	0.4823967814445496	0.27925750613212585
0.870086	0.137027	Q9Y6Q9	0.4308226406574249	0.6812976598739624	0.3704872131347656
0.74814636	0.27720422	Q06481	0.5213119387626648	0.4450327754020691	0.35266610980033875
0.84756416	0.14814553	P50549	0.6543702483177185	0.5711538195610046	0.2601572573184967
0.7780619	0.24486704	Q13387	0.4946933388710022	0.5988922119140625	0.4285691976547241
0.85171664	0.16259556	P37231	0.675320565700531	0.3548387587070465	0.3974395990371704
0.6130714	0.43032926	Q15139	0.5313937067985535	0.3873506784439087	0.6301222443580627
0.83391285	0.14185792	P31946	0.5871965885162354	0.34580129384994507	0.5438264608383179
0.66214037	0.36290506	Q92934	0.5015823841094971	0.5597870945930481	0.3527396023273468
0.72873217	0.32055804	Q15746	0.46046826243400574	0.5501201152801514	0.4252285659313202
0.822171	0.14416325	Q13873	0.4782705903053284	0.5016912817955017	0.6336004137992859
0.8483761	0.13832852	P17275	0.5374591946601868	0.6267443299293518	0.3437351882457733
0.90247095	0.09002529	Q02962	0.6279364228248596	0.6861270666122437	0.24992911517620087
0.8791011	0.11609538	Q13363	0.5032758116722107	0.3865705132484436	0.4848818778991699
0.59415525	0.4357029	P53805	0.5946761965751648	0.4563368260860443	0.3378464877605438
0.8526362	0.1313303	Q8WYK2	0.6598133444786072	0.4092867076396942	0.4099021553993225
0.7624685	0.27525902	P05787	0.6421641111373901	0.4429211616516114	0.3536515533924103
0.8359986	0.16615246	O76070	0.5411249399185181	0.42222103476524353	0.26507383584976196
0.8766218	0.10445469	P84243	0.4930322170257568	0.5530234575271606	0.39117687940597534
0.71599984	0.31266823	Q15744	0.5527392029762268	0.5656650066375732	0.4265546202659607
0.7675156	0.21304901	P26651	0.5894868969917297	0.6139968633651733	0.2317720204591751
0.8725968	0.11798993	Q09472	0.41748046875	0.6165608763694763	0.48490801453590393
0.51073515	0.5433202	P38398	0.38775649666786194	0.5340316891670227	0.5818192362785339
0.7849775	0.25020945	Q14643	0.5785828828811646	0.5882799625396729	0.3804758489131927
0.7899644	0.19192342	P41240	0.5465114712715149	0.30806592106819153	0.5424110889434814
0.8016458	0.22246881	P27540	0.4889582097530365	0.5744800567626953	0.44267573952674866
0.8681229	0.12451554	Q92793	0.4443400204181671	0.6056392192840576	0.44439053535461426
0.7329183	0.28948018	Q14457	0.5713827013969421	0.49557721614837646	0.3658962547779083
0.8951195	0.076568134	P67809	0.5003294348716736	0.6366678476333618	0.2890368700027466
0.6397706	0.37187275	Q9UIW2	0.5306096076965332	0.3521811366081238	0.5658748149871826
0.8171158	0.16976163	Q13153	0.5469188690185547	0.34714168310165405	0.6250776052474976
0.81410635	0.21642962	Q9H8T0	0.5575307011604309	0.4624065160751343	0.4351260960102082
0.7945428	0.20527056	P15056	0.5093799233436584	0.4243454337120056	0.5784875154495239
0.66488785	0.39475155	P04792	0.6488710045814514	0.4942588210105896	0.3097531497478485
0.8457809	0.27315494	P13645	0.6248006224632263	0.4426096975803375	0.394181489944458
0.7638116	0.23049332	P04049	0.5245589017868042	0.4539717435836792	0.5464640855789185
0.7578211	0.25830412	P42345	0.44474077224731445	0.3728899359703064	0.6507120132446289
0.82012576	0.17782095	P49841	0.5347895622253418	0.371478408575058	0.6003848314285278
0.7989165	0.21019343	Q04759	0.5394117832183838	0.38661783933639526	0.5597946643829346
0.7857297	0.22969534	Q05513	0.5820680856704712	0.3632233142852783	0.4729684293270111
0.6808697	0.34439477	Q9UQC2	0.4983027577400207	0.6009178161621094	0.32797226309776306
0.5057657	0.53276014	Q13418	0.5380458235740662	0.34996646642684937	0.5777474641799927
0.82191086	0.1665944	Q16513	0.5007212162017822	0.4520929455757141	0.4749125838279724
0.8742689	0.10824413	P06748	0.5403947234153748	0.4757077097892761	0.4359160363674164
0.57241625	0.46302015	Q9UNE7	0.4483264684677124	0.4618797302246094	0.4297595024108886
0.76319885	0.2213574	P35240	0.5977141261100769	0.4293132722377777	0.39032429456710815
0.87052006	0.12296606	O15379	0.4608795940876007	0.4881869554519654	0.4223073124885559
0.82865965	0.16319464	Q05195	0.5517371296882629	0.5231030583381653	0.361482709646225
0.86454266	0.14757377	Q9Y618	0.4128280282020569	0.6959889531135559	0.44300055503845215
0.8896322	0.10610148	Q12824	0.48322793841362	0.4176146388053894	0.5834275484085083
0.8875721	0.10773726	Q92922	0.4988914430141449	0.5548387765884399	0.4128494560718536
0.8346839	0.1701074	Q12778	0.6129193305969238	0.6039703488349915	0.2376905232667923
0.8169649	0.18685825	P46531	0.3526532053947449	0.566603422164917	0.6328616738319397
0.83524954	0.16939409	Q15047	0.38373056054115295	0.5876583456993103	0.4815302789211273
0.77382827	0.24238549	P49840	0.5742378234863281	0.4655071198940277	0.5088409185409546
0.8716553	0.1259887	P26358	0.40836045145988464	0.5862600207328796	0.49267351627349854
0.73826957	0.26682356	Q13309	0.4485852122306824	0.5558170080184937	0.3964277505874634
0.58833545	0.44052488	P46934	0.5081417560577393	0.4839227795600891	0.4729519188404083
0.60648286	0.41426322	O60858	0.5424540638923645	0.4985435903072357	0.4058326482772827
0.6064379	0.50921357	P53804	0.4451689124107361	0.5402715802192688	0.5267491936683655
0.82952416	0.16438459	P0DP23	0.6657763719558716	0.3828965425491333	0.3471647799015045
0.81315655	0.16239426	Q8IXJ9	0.4474498927593231	0.6136507987976074	0.4475497603416443
0.776141	0.21089703	P67775	0.5517727732658386	0.3857324421405792	0.523741602897644
0.5372928	0.5175568	O60346	0.3970825672149658	0.6045480966567993	0.5165425539016724
0.77802557	0.23213793	P60484	0.511620044708252	0.5134974718093872	0.4448928236961365
0.5455094	0.4774242	Q13107	0.5051427483558655	0.457689493894577	0.4466582834720611
0.74323446	0.25049633	Q6R327	0.35937464237213135	0.5787578821182251	0.5051994323730469
0.61059284	0.4073688	Q15257	0.5867418646812439	0.28025999665260315	0.5665374994277954
0.5167483	0.5295734	Q5S007	0.4735996425151825	0.3878646492958069	0.5707454085350037
0.6472374	0.45430583	P09104	0.5307709574699402	0.4723657965660095	0.440138578414917
0.75301087	0.23994479	P62873	0.49576085805892944	0.5642270445823669	0.385965496301651
0.67041004	0.38772076	P09936	0.5681765675544739	0.3415515124797821	0.46375519037246704
0.8694513	0.11414023	P12755	0.5414520502090454	0.5685298442840576	0.4339820444583893
0.8710075	0.1343934	P08670	0.5839800834655762	0.43869516253471375	0.386584609746933
0.65019876	0.42136225	P38646	0.4797228276729584	0.46390300989151	0.46407198905944824
0.5880488	0.53129125	P29474	0.5182978510856628	0.4860123991966248	0.4811008870601654
0.855867	0.12378913	Q99623	0.623953104019165	0.370318591594696	0.384879469871521
0.8628235	0.12626438	Q92831	0.5187027454376221	0.3697046637535095	0.6537113785743713
0.83533436	0.1630165	O43524	0.5310433506965637	0.69790118932724	0.2759934663772583
0.7642773	0.24253996	Q9UKG1	0.5150009393692017	0.4709793329238891	0.444761723279953
0.5753044	0.45835525	O95999	0.5367687344551086	0.5037450790405273	0.39582571387290955
0.86781603	0.091265656	P49760	0.4588925838470459	0.4400925636291504	0.5532057285308838
0.7200716	0.32502642	P60033	0.5183736681938171	0.2056470513343811	0.6284792423248291
0.76952094	0.25656837	Q3V6T2	0.5593290328979492	0.5058363080024719	0.398279070854187
0.7569716	0.25979573	Q5VWQ8	0.5073903203010559	0.5776205658912659	0.3761711120605469
0.73295844	0.28989792	Q9NQC7	0.4360309839248657	0.5593295693397522	0.4910581111907959
0.6167137	0.41206157	Q9Y4K3	0.5700986385345459	0.5094400644302368	0.3838982284069062
0.6728732	0.35143942	Q9H4X1	0.5612804889678955	0.5797788500785828	0.2648569941520691
0.8327778	0.120671645	Q92600	0.4882713854312897	0.45388492941856384	0.4654437005519867
0.87162477	0.09670996	Q6IE81	0.48940035700798035	0.5302534103393555	0.40178030729293823
0.77878803	0.2201079	P42336	0.43039003014564514	0.4980802536010742	0.567406952381134
0.72470236	0.28709194	Q13322	0.5635232329368591	0.47956737875938416	0.4272643029689789
0.9006265	0.068401456	Q86V81	0.5489552021026611	0.49362966418266296	0.2742869555950165
0.79790854	0.22168916	Q96DZ5	0.4701155424118042	0.573243260383606	0.42747312784194946
0.74899757	0.22201349	Q15027	0.421748548746109	0.6029320955276489	0.4148287177085877
0.6851707	0.34108746	P49918	0.5830532908439636	0.5567930936813354	0.3139547109603882
0.8558076	0.15040962	O95863	0.6156899333000183	0.6062161326408386	0.2648448348045349
0.5812985	0.4566998	Q9UHD2	0.6207494139671326	0.22722142934799192	0.6953951120376587
0.5309039	0.5146094	Q07912	0.5315402746200562	0.39083465933799744	0.5808961987495422
0.8144575	0.18522483	P05771	0.5025885701179504	0.3073860704898834	0.647746741771698
0.87898535	0.1158806	Q9BRQ0	0.5400167107582092	0.5342779755592346	0.4006141126155853
0.8180126	0.1783891	Q99490	0.3798275291919708	0.599789559841156	0.4775488674640655
0.90689075	0.060314123	P78362	0.47254565358161926	0.4909951388835907	0.5981156826019287
0.6870604	0.30671474	Q16763	0.4550241231918335	0.5828224420547485	0.3925618827342987
0.87641335	0.11713124	O14686	0.6059737801551819	0.6267147660255432	0.357684463262558
0.86252487	0.17382975	P17302	0.5652449131011963	0.38734591007232666	0.677988588809967
0.7874275	0.17797917	Q96ST2	0.4337506890296936	0.7095004320144653	0.3421716094017029
0.7147497	0.31779715	P78324	0.5271920561790466	0.5397576689720154	0.4107504189014435
0.8673644	0.11671794	P68400	0.5496569275856018	0.3912445604801178	0.5263804197311401
0.724393	0.30904353	P42224	0.5694429874420166	0.3779630959033966	0.5883408784866333
0.9148439	0.05948845	P09651	0.5382307171821594	0.5247597098350525	0.31731024384498596
0.8567368	0.12478401	P19784	0.6009894013404846	0.32862409949302673	0.5775022506713867
0.74057084	0.2373757	Q9Y3C5	0.5570845603942871	0.4946609139442444	0.3361271023750305
0.8838759	0.08634855	Q9UKV3	0.4669269621372223	0.665606677532196	0.30881017446517944
0.84397376	0.15535799	P08238	0.4627413153648377	0.523584246635437	0.44438594579696655
0.88253963	0.14492126	Q9Y261	0.5695260763168335	0.5894945859909058	0.3719654381275177
0.7763399	0.24439332	Q92731	0.5987505912780762	0.5129462480545044	0.29241013526916504
0.7766006	0.28111807	P13796	0.522208571434021	0.45089754462242126	0.46285560727119446
0.8409873	0.14314845	O15105	0.4576447010040283	0.6507945656776428	0.3444003164768219
0.7122557	0.3552667	Q96QB1	0.5085331797599792	0.5659265518188477	0.4313702881336212
0.72771734	0.3091543	P21453	0.5514044761657715	0.3485391438007355	0.5991457104682922
0.81347543	0.19219172	Q15121	0.5631604194641113	0.43744781613349915	0.4833890497684479
0.8013906	0.18418543	P54253	0.4589770436286926	0.6102681159973145	0.4447948634624481
0.72399807	0.2607673	Q9NQU5	0.4539228081703186	0.5136167407035828	0.5590885281562805
0.590383	0.48754224	Q13772	0.5245606899261475	0.5075426697731018	0.3893269002437592
0.78261614	0.22436392	P17252	0.5775718688964844	0.2634882628917694	0.56555938720703125
0.94063634	0.03189646	Q92879	0.5617719292640686	0.45099112391471863	0.3842700123786926
0.8692576	0.11624561	P33778	0.4788443446159363	0.4734587073326111	0.3773038685321808
0.67831206	0.32845688	O94875	0.4356986880302429	0.6536083221435547	0.3852379024028778
0.7290449	0.27601632	Q52LW3	0.5431572794914246	0.5132161378860474	0.4520072042942047
0.58223814	0.46867624	P14598	0.5240569114685059	0.537001371383667	0.35112759470939636
0.852731	0.14242136	P17542	0.5233643054962158	0.5942754745483398	0.3956061899662018
0.82500434	0.19386461	Q9H6Z4	0.4929634928703308	0.6170018911361694	0.34110376238822937
0.6595122	0.4291186	Q8WX93	0.4596878290176392	0.7089663743972778	0.3947320580482483
0.6532089	0.42346907	Q8N5S9	0.5518985390663147	0.4000840485095978	0.5711077451705933
0.5220702	0.48856238	O14492	0.5087162852287292	0.5638895034790039	0.4166049063205719
0.75480413	0.24074635	P31323	0.5161622166633606	0.4597123861312866	0.5804159045219421
0.64407367	0.39178804	Q04912	0.47959303855896	0.4698360562324524	0.5452659726142883
0.57649714	0.46538824	Q9UN36	0.5366571545600891	0.4588761329650879	0.4703027009963989
0.6151606	0.42429692	P78371	0.5125574469566345	0.4826783537864685	0.4613240659236908
0.51552594	0.52413684	Q6T4P5	0.5459068417549133	0.32888442277908325	0.6273245811462402
0.6730183	0.34146407	O43157	0.535926878452301	0.4887983202934265	0.5477374792098999
0.87178034	0.12371895	Q13950	0.5551784038543701	0.5054636001586914	0.4117749333381653
0.5374494	0.5612289	Q07812	0.5424342751502991	0.36204078793525696	0.5797615647315979
0.8296799	0.13087273	Q07352	0.5114895701408386	0.6181421279907227	0.253334641456604
0.81218505	0.17622381	O15151	0.4961564242839813	0.5170208215713501	0.40152841806411743
0.7817185	0.22967613	P07550	0.5220049619674683	0.38693076372146606	0.6370157599449158
0.83420396	0.10958667	P23396	0.5540212392807007	0.4946441054344177	0.44935810565948486
0.8825676	0.10684473	Q16778	0.4900195300579071	0.46801838278770447	0.37572723627090454
0.7196115	0.28093517	P30153	0.49243491888046265	0.4639622271060944	0.3872019648551941
0.52220577	0.52228606	Q86TI0	0.43926358222961426	0.5030356049537659	0.5739587545394897
0.8541784	0.14399396	P23769	0.609964907169342	0.5965898633003235	0.35379326343536377
0.80600077	0.19481434	P35813	0.48479601740837097	0.41029849648475647	0.5193908214569092
0.7416906	0.27466455	P18031	0.562268853187561	0.434538871049881	0.511148989200592
0.75681275	0.56683785	P02765	0.5493265986442566	0.4758851230144501	0.3864147365093231
0.8598408	0.13592845	Q9UKY1	0.5286193490028381	0.597655713558197	0.3742968738079071
0.87346905	0.13686676	Q15672	0.5533802509307861	0.5499103665351868	0.3646569550037384
0.80680716	0.18217367	Q7KZI7	0.5209553837776184	0.5225338935852051	0.4609348177909851
0.79891723	0.19198754	Q96PU5	0.5472157001495361	0.4366123080253601	0.500525951385498
0.5561456	0.51681024	Q8NBZ7	0.5080937147140503	0.3985835611820221	0.5503097772598267
0.8008545	0.1844022	Q13541	0.5507118701934814	0.504096508026123	0.26369184255599976
0.60747683	0.3702043	O14641	0.4874473512172699	0.7191601991653442	0.3003314137458801
0.67506385	0.33379263	P49815	0.43550559878349304	0.5985395908355713	0.4922669529914856
0.6187179	0.42565238	O43464	0.5325525999069214	0.4669721722602844	0.3905448317527771
0.77768683	0.25183335	P19634	0.4423586428165436	0.4486504793167114	0.6515992283821106
0.92759544	0.042073786	Q92945	0.4234154224395752	0.5727693438529968	0.4547058045864105
0.92835116	0.07947191	P55316	0.569265604019165	0.6212297081947327	0.30063343048095703
0.61185807	0.5268689	Q16875	0.4714852571487427	0.5292131900787354	0.45315882563591
0.80132014	0.42641625	P02749	0.4990212321281433	0.4822941720485687	0.4020174443721771
0.77858144	0.21697348	P24941	0.5690954327583313	0.39353200793266296	0.5733106732368469
0.6717656	0.3632879	Q14203	0.511440098285675	0.6022305488586426	0.3547701835632324
0.50187427	0.58298904	P42574	0.47649842500686646	0.4841438829898834	0.5106256008148193
0.85377055	0.13488193	Q13485	0.4983711540699005	0.5601325035095215	0.42849355936050415
0.8234124	0.10208889	P63000	0.5753832459449768	0.3869413435459137	0.560728907585144
0.7066598	0.33004943	P52757	0.4687140285968781	0.4705743491649628	0.5605944395065308
0.633872	0.47680598	P05106	0.4858333170413971	0.4796848595142365	0.4541538059711456
0.55318165	0.49010524	P42858	0.5363293886184692	0.6119662523269653	0.42642003297805786
0.7947866	0.20191549	A7KAX9	0.4244365394115448	0.5953949093818665	0.4974401593208313
0.7902369	0.2048401	Q05397	0.5495630502700806	0.3873388469219208	0.5806154608726501
0.7713724	0.24348396	Q07866	0.46596425771713257	0.5237486958503723	0.41832464933395386
0.63213885	0.41021982	Q9H0B6	0.488681435585022	0.4940378069877625	0.5010784268379211
0.8613177	0.1325708	P41182	0.5537063479423523	0.4873540103435517	0.45022812485694885
0.54786754	0.5963574	O60603	0.5648395419120789	0.32737821340560913	0.5662286281585693
0.5596961	0.44811922	P49703	0.6038081645965576	0.3375629484653473	0.40931594371795654
0.7838127	0.23667398	O00139	0.463101327419281	0.4987861216068268	0.5120848417282104
0.51735604	0.5372721	Q9NPQ8	0.534265398979187	0.5366300344467163	0.42604923248291016
0.8506677	0.14691035	P24522	0.592072606086731	0.36283916234970093	0.3208063244819641
0.7362356	0.29926234	O95257	0.5657338500022888	0.358474999666214	0.4380590319633484
0.72843325	0.28838205	O75293	0.6343458294868469	0.3996390998363495	0.3526970148086548
0.7253838	0.26571998	P52564	0.5298653244972229	0.34486058354377747	0.5773230791091919
0.6162995	0.39292634	Q9BUZ4	0.6664414405822754	0.4142268896102905	0.369659960269928
0.63414997	0.3876364	P46734	0.5011042356491089	0.464552104473114	0.5686364769935608
0.7393167	0.275071	Q14289	0.5198827385902405	0.40845808386802673	0.6090032458305359
0.76926786	0.2377416	P0CG47	0.6613393425941467	0.2943713963031769	0.2673206329345703
0.582803	0.45556226	Q9H0H5	0.5121190547943115	0.5580956339836121	0.391292929649353
0.8100784	0.13763946	P62987	0.6912903785705566	0.5483829379081726	0.21392308175563812
0.5857637	0.4554726	O15264	0.589896559715271	0.32729730010032654	0.504461407661438
0.80561966	0.1433252	P62979	0.6271346211433411	0.5866904258728027	0.24998974800109863
0.7095678	0.29931244	P12270	0.48915642499923706	0.6104289889335632	0.4322562515735626
0.746379	0.24295065	Q06124	0.5419653058052063	0.3931893408298493	0.5858134031295776
0.82421726	0.18782318	Q01082	0.4973665475845337	0.44473573565483093	0.5557604432106018
0.75123274	0.25567758	P29350	0.5150505900382996	0.44868266582489014	0.6002313494682312
0.67749137	0.31639642	Q12967	0.47787830233573914	0.5247713923454285	0.34305036067962646
0.6482327	0.34938335	Q14978	0.4798036217689514	0.6133321523666382	0.345335990190506
0.8302565	0.14438625	Q13428	0.4544810652732849	0.6144440770149231	0.38736242055892944
0.78022313	0.20327654	P22087	0.5163474082946777	0.5079171657562256	0.4255939722061157
0.7413276	0.2623226	Q99418	0.6557047367095947	0.31103792786598206	0.5132541656494141
0.7339783	0.2477613	P63010	0.49233779311180115	0.44933924078941345	0.5679388046264648
0.7277155	0.30119807	P21917	0.5827006697654724	0.411641389131546	0.616773784160614
0.8382054	0.1029369	Q8TEY7	0.45438849925994873	0.499241441488266	0.44682514667510986
0.74354047	0.28224123	P08069	0.4827324450016022	0.4037892520427704	0.6356648206710815
0.6126496	0.4582337	P30556	0.5441799163818359	0.24880777299404144	0.770313024520874
0.6999744	0.2920633	Q15208	0.5612481832504272	0.2594514787197113	0.6411696672439575
0.6495884	0.4316434	O75688	0.4854118525981903	0.48125964403152466	0.46746066212654114
0.89765745	0.062014624	O95218	0.4807259440422058	0.6060498952865601	0.23423616588115692
0.8742365	0.09760027	Q15029	0.5514562726020813	0.4684759378433227	0.5224401354789734
0.6735174	0.42802516	P06396	0.5091167092323303	0.4303830564022064	0.4701682925224304
0.80649865	0.19393957	Q14247	0.4162546396255493	0.6158663034439087	0.40052253007888794
0.6416876	0.40951857	P14618	0.4656544327735901	0.4948256015777588	0.47472816705703735
0.73066306	0.28340462	Q08499	0.49619564414024353	0.5133460760116577	0.5389629602432251
0.6304128	0.45661598	P06702	0.6619204878807068	0.331066757440567	0.4844768345355987
0.63390344	0.361802	Q96B67	0.6149264574050903	0.40517887473106384	0.4117079973220825
0.7570402	0.2246705	P53667	0.6115253567695618	0.34754905104637146	0.5381800532341003
0.8748454	0.12346163	P68032	0.5643463730812073	0.323187917470932	0.5598598718643188
0.6207881	0.40889084	Q9BQA1	0.4817175269126892	0.473074346780777	0.4577242136001587
0.82594424	0.1493231	P13639	0.5377250909805298	0.3877403736114502	0.4969121217727661
0.8150257	0.17843413	Q04917	0.605798602104187	0.388281524181366	0.3960766196250915
0.5964648	0.45201498	P0DMV8	0.4639323651790619	0.3813183307647705	0.5774505138397217
0.84648746	0.10077465	Q07020	0.5712080001831055	0.5052525997161865	0.3334525227546692
0.7425563	0.2816978	P11802	0.5726556181907654	0.30493906140327454	0.5452407002449036
0.57170284	0.46524644	P50613	0.5568411350250244	0.24128736555576324	0.6599311232566833
0.89589185	0.08401347	Q9NYF8	0.48074081540107727	0.5930566191673279	0.3177710175514221
0.75710946	0.2688834	P30559	0.4846048057079315	0.3437889814376831	0.7007479071617126
0.91423917	0.058524966	P31943	0.46698758006095886	0.546384871006012	0.36312562227249146
0.6118079	0.4377199	P25105	0.6068054437637329	0.2830592095851898	0.6939327716827393
0.79454917	0.18101992	Q92522	0.5305623412132263	0.6060874462127686	0.27285608649253845
0.86327046	0.11797369	P63267	0.615990161895752	0.29302912950515747	0.5164132714271545
0.68514585	0.28442	Q9P286	0.47918233275413513	0.42917925119400024	0.5850875377655029
0.87961495	0.1169953	O00629	0.3663785755634308	0.5382769703865051	0.4920884370803833
0.6702609	0.42203805	P05814	0.5700258612632751	0.570121705532074	0.3013804852962494
0.8736409	0.1124354	O14744	0.4815539419651031	0.4734054505825043	0.5334182381629944
0.7781184	0.20619506	Q9H7D7	0.4497251808643341	0.5746442079544067	0.35866624116897583
0.72837466	0.21317464	P08708	0.453702449798584	0.524989128112793	0.3131415843963623
0.85390574	0.109581135	P61254	0.6034430861473083	0.4016634523868561	0.34901484847068787
0.5999694	0.39531997	O94973	0.443344920873642	0.4702135622501374	0.5627114176750183
0.82585394	0.17056035	P11021	0.5208137035369873	0.44936251640319824	0.5037927031517029
0.8878383	0.08230912	Q9UQ35	0.5438602566719055	0.6750599145889282	0.3421627879142761
0.60537875	0.3834679	P30050	0.5319679379463196	0.4996366798877716	0.39367565512657166
0.8155578	0.182658	Q9Y2J2	0.4936646819114685	0.4826483428478241	0.4899495244026184
0.66741776	0.35840818	P47755	0.6016952395439148	0.35783711075782776	0.4254753887653351
0.91002375	0.06098105	P07910	0.513755738735199	0.5727095007896423	0.3265027403831482
0.85428363	0.1610112	Q13813	0.5583345890045166	0.3495979905128479	0.5691810250282288
0.7771884	0.17573342	P62753	0.5513108372688293	0.5911557078361511	0.3781718611717224
0.73597914	0.30103636	O00170	0.5228558778762817	0.39987224340438843	0.4330422282218933
0.83424586	0.1909142	Q7Z4V5	0.5277639031410217	0.5537219047546387	0.3313989043235779
0.74849033	0.25778854	P30414	0.4212829470634461	0.621921718120575	0.35181093215942383
0.6874317	0.34810376	O60894	0.557857096195221	0.3451085090637207	0.5501362085342407
0.84566176	0.1728452	Q16643	0.5492419004440308	0.502091646194458	0.42746502161026
0.8233154	0.15209454	O95071	0.5672565698623657	0.6263869404792786	0.3624586760997772
0.779143	0.23249677	Q16602	0.6000409126281738	0.27779334783554077	0.5989811420440674
0.71268	0.28150752	P09497	0.5340914726257324	0.4520697593688965	0.4118606150150299
0.5915104	0.39437065	Q9H8S9	0.6181958913803101	0.3541547656059265	0.424706369638443
0.8224512	0.20138799	Q9UPA5	0.5453105568885803	0.6902245283126831	0.3721666634082794
0.754829	0.25135282	Q02539	0.5309798717498779	0.590325653553009	0.21736213564872744
0.72121185	0.33125937	P61073	0.5408450365066528	0.35030099749565125	0.7023979425430298
0.7785946	0.27233934	P0DPH8	0.5334643125534058	0.4619808197021485	0.516182541847229
0.5512019	0.47757214	Q00526	0.570288360118866	0.3041605055332184	0.5828155279159546
0.82761836	0.13625395	Q8IY57	0.4927310347557068	0.5359152555465698	0.28627824783325195
0.78117543	0.21902516	P55196	0.5565868020057678	0.5221207737922668	0.4351750314235687
0.72920626	0.2893495	P54105	0.5423009991645813	0.4797992706298828	0.3685642182826996
0.5894792	0.4559503	P52907	0.606002688407898	0.35788989067077637	0.4817457497119904
0.6164194	0.42668334	P30989	0.48911991715431213	0.3763362765312195	0.6660518050193787
0.7596677	0.3191248	Q9UHB6	0.5123009085655212	0.6279798746109009	0.3411721885204315
0.8715413	0.15623815	Q8IZQ8	0.40172892808914185	0.7170603275299072	0.386984258890152
0.57762337	0.4644283	Q13574	0.4452303946018219	0.64976966381073	0.44106438755989075
0.80958086	0.12703532	P61313	0.5023252367973328	0.46084967255592346	0.3679797351360321
0.6125868	0.37079072	Q10567	0.448449432849884	0.4923056066036224	0.5439844727516174
0.7810894	0.16427171	P46778	0.6432791948318481	0.4691608250141144	0.2962689697742462
0.6874999	0.29600632	Q03167	0.5560569167137146	0.5213213562965393	0.45935577154159546
0.75062984	0.17709318	Q9Y3U8	0.5830787420272827	0.4730338454246521	0.3065122961997986
0.85287917	0.1182194	P62424	0.5691830515861511	0.4569991528987885	0.4566859304904938
0.5161628	0.5756787	P30990	0.5597850680351257	0.5468084216117859	0.34408608078956604
0.6054073	0.5099999	P21730	0.5460087656974792	0.324724018573761	0.6933161616325378
0.71074545	0.36199036	Q9HBA0	0.4832925796508789	0.4596106708049774	0.6209492087364197
0.68004775	0.34090865	P41143	0.5344153642654419	0.4206714630126953	0.6894849538803101
0.866876	0.15108189	P04350	0.4995540678501129	0.44784224033355713	0.5365301966667175
0.8873114	0.0812321	P11940	0.5770612359046936	0.525104284286499	0.3512306809425354
0.7713607	0.21596834	Q93034	0.5601001381874084	0.4256618320941925	0.419323056936264
0.7382612	0.25663725	P09496	0.596602201461792	0.4211126267910004	0.43955692648887634
0.60152245	0.4647624	P42166	0.5771952867507935	0.5507848858833313	0.41006404161453247
0.5984245	0.46785384	P42167	NA	NA	NA
0.6068164	0.44598255	O76061	0.517558753490448	0.5688331723213196	0.38705867528915405
0.8971369	0.071402915	P62316	0.6296114325523376	0.5281676650047302	0.27105143666267395
0.8271512	0.19142692	P68366	0.4718981087207794	0.5101436972618103	0.5123357176780701
0.9151584	0.054949574	P84090	0.5519514083862305	0.4726196229457855	0.3620751202106476
0.9051534	0.065962516	P52272	0.5525422692298889	0.5232430100440979	0.3721476197242737
0.6799802	0.40261278	Q9NY65	0.4845797121524811	0.49045997858047485	0.5233564376831055
0.847211	0.123228386	Q9UN86	0.5487755537033081	0.5731378793716431	0.3432554304599762
0.896759	0.09677606	Q8TAQ2	0.49003034830093384	0.5600780248641968	0.45912355184555054
0.5679672	0.5422162	P10523	0.6211541295051575	0.507323145866394	0.3520878255367279
0.8584753	0.12760217	O00505	0.4328790009021759	0.4138263165950775	0.4934886395931244
0.6269929	0.4897578	P20396	0.5596138834953308	0.5970948934555054	0.31139692664146423
0.59707946	0.533697	P22888	0.49516698718070984	0.3632272183895111	0.6829786896705627
0.8412118	0.21221651	P0DPH7	0.5370657444000244	0.4557697474956513	0.5204373598098755
0.68493867	0.3098143	O15085	0.4913213849067688	0.6458825469017029	0.4014637768268585
0.86937803	0.12643771	Q71U36	0.4897604286670685	0.5422146916389465	0.47898489236831665
0.88633543	0.08177776	O43143	0.528131902217865	0.4512932300567627	0.5069007873535156
0.6062702	0.42161596	Q99829	0.6077435612678528	0.4012301564216614	0.36625102162361145
0.5993629	0.5306941	Q9NYL9	0.5153220295906067	0.4371447265148163	0.4105058014392853
0.8124691	0.1852745	Q5T5U3	0.4885601997375488	0.6277817487716675	0.3822650015354157
0.8324511	0.106574416	P39019	0.6356649398803711	0.5153296589851379	0.34119606018066406
0.8043126	0.18052594	Q9Y657	0.4656628966331482	0.5129157304763794	0.42302995920181274
0.69249713	0.37411132	Q14739	0.6404985785484314	0.23022490739822388	0.5744823813438416
0.64605516	0.3258882	Q9ULV1	0.48726239800453186	0.3517388701438904	0.7073401808738708
0.74581414	0.22074173	P50914	0.6336590647697449	0.4668470323085785	0.24461153149604797
0.75297713	0.24138463	Q9H361	0.5832602977752686	0.5153995752334595	0.4491884708404541
0.7004188	0.2883907	Q9NZN5	0.4542727470397949	0.59409332275390625	0.4552540183067322
0.6606212	0.40902624	Q8N752	0.5582275390625	0.37024563550949097	0.5312131643295288
0.5806613	0.49349263	Q07021	0.6153784394264221	0.3719648122787475	0.39097973704338074
0.88495004	0.091279216	Q99873	0.5230064988136292	0.3611780107021332	0.5393049716949463
0.885698	0.10382463	P23527	0.47685760259628296	0.47807347774505615	0.3883481025695801
0.77242273	0.18249632	P61247	0.5671554803848267	0.4708855748176574	0.36150071024894714
0.88499254	0.08464124	Q9Y2W1	0.49663352966308594	0.6231791377067566	0.36245018243789673
0.9005637	0.07919927	Q13310	0.6100096702575684	0.45342180132865906	0.3683464229106903
0.7390338	0.2815536	P16989	0.4735872745513916	0.613101065158844	0.32542917132377625
0.6900327	0.29886386	O95782	0.4595715403556824	0.5205335021018982	0.5667700171470642
0.80391526	0.13580343	P05387	0.5690125823020935	0.4478493928909302	0.28295016288757324
0.84847146	0.12204273	P62277	0.5429507493972778	0.5214985609054565	0.3045586347579956
0.75985336	0.20970327	Q9BPX5	0.5937016010284424	0.411298930644989	0.3580251634120941
0.82480997	0.15419155	Q8NC51	0.4790697991847992	0.6126763224601746	0.3013533353805542
0.8853164	0.14812666	Q9BQE3	0.46435627341270447	0.4983619749546051	0.5217416286468506
0.5020552	0.5571794	Q9NQ92	0.463199257850647	0.6014394760131836	0.33301442861557007
0.8991187	0.09065198	Q8IUE6	0.5007555484771729	0.5064534544944763	0.3688035011291504
0.82926637	0.15125374	P23588	0.4407072067260742	0.7099038362503052	0.45067113637924194
0.82053864	0.11187594	P62888	0.5477281808853149	0.4083014130592346	0.4265056252479553
0.8816779	0.104806475	Q92769	0.4455331265926361	0.42746487259864807	0.5218870639801025
0.8035662	0.17215785	Q8WVC0	0.5004711747169495	0.538591742515564	0.4046562314033508
0.50274724	0.5630744	P0DMV9	0.46868178248405457	0.4442369937896729	0.4619951248168946
0.8014232	0.22950229	O60716	0.36659976840019226	0.6501936912536621	0.5080612897872925
0.7678461	0.18641749	Q9BUA3	0.5062512159347534	0.6218616962432861	0.27884146571159363
0.8578421	0.11860082	P55209	0.4763912558555603	0.5287835597991943	0.5427020192146301
0.9155117	0.055988263	O43390	0.5182026028633118	0.6203763484954834	0.3546029031276703
0.85105574	0.12177655	Q6P3W7	0.4182606637477875	0.4959398210048675	0.6656546592712402
0.84612393	0.13783997	Q14722	0.47519785165786743	0.43742191791534424	0.5373565554618835
0.9108852	0.062233724	P52597	0.5349964499473572	0.4504438042640686	0.4810045659542084
0.8805784	0.086891286	Q9NZI8	0.4358709752559662	0.46272242069244385	0.4507437348365784
0.8074898	0.16502722	Q14004	0.44416773319244385	0.47906553745269775	0.5055398941040039
0.88485897	0.08701821	O75533	0.4338559806346894	0.5219534039497375	0.6057412028312683
0.69004965	0.3949238	P60660	0.5891854166984558	0.3938215672969818	0.3509851396083832
0.8870188	0.0830321	Q13435	0.5000882744789124	0.5040469765663147	0.5240921378135681
0.82898545	0.12910613	P62330	0.6419087648391724	0.4026321768760681	0.45253804326057434
0.83676547	0.09614272	P84098	0.5965317487716675	0.4717980921268463	0.35557058453559875
0.613888	0.36804518	P05386	0.5833719968795776	0.396061509847641	0.3849957585334778
0.50060624	0.6010442	P07384	0.49943095445632935	0.49396583437919617	0.38742363452911377
0.74502254	0.2577978	P25101	0.46129515767097473	0.3341405689716339	0.6866287589073181
0.8453956	0.1033859	P62913	0.5846584439277649	0.39070209860801697	0.34477853775024414
0.79902273	0.20194969	P0DP24	0.6447293162345886	0.3628288209438324	0.3596333861351013
0.6689861	0.3459277	Q9NP31	0.5410600304603577	0.6263076663017273	0.2896261513233185
0.57435524	0.41396344	Q9HCE7	0.5894575119018555	0.4726085066795349	0.35088464617729187
0.7827482	0.22573085	Q9UHL9	0.42864906787872314	0.5785350799560547	0.4729670584201813
0.75483197	0.21864	Q9Y421	0.6373915076255798	0.521549642086029	0.34178122878074646
0.747519	0.23088773	Q8N7H5	0.5738054513931274	0.5134866237640381	0.3567073941230774
0.6042354	0.41639137	Q12929	0.5408339500427246	0.6119580864906311	0.41674888134002686
0.78618634	0.17506889	P61962	0.5680077075958252	0.4593064785003662	0.3565846085548401
0.6981435	0.30763674	Q86Y01	0.5025063157081604	0.5625541806221008	0.4073272347450256
0.820331	0.17276849	Q6UUV9	0.5023648142814636	0.6439315676689148	0.29628923535346985
0.58570045	0.35201916	Q92837	0.5693150758743286	0.5788373947143555	0.30325353145599365
0.59027565	0.44250846	Q7L5N1	0.531019926071167	0.4433887302875519	0.5102789998054504
0.8038832	0.13655417	P62249	0.5609542727470398	0.4588509202003479	0.38636577129364014
0.8760007	0.14668885	P63261	0.5501158237457275	0.2398160994052887	0.6365346908569336
0.59828013	0.4420203	P48643	0.46003416180610657	0.4109273254871368	0.4940783679485321
0.89552325	0.1312359	Q9BVA1	0.4914879500865936	0.4836489260196686	0.5258862376213074
0.8063795	0.19611901	O95819	0.4390808343887329	0.547778844833374	0.5707347989082336
0.7569981	0.24089286	P62805	0.4774097204208374	0.5441398024559021	0.35547906160354614
0.848991	0.11907964	P62306	0.6731512546539307	0.3438090980052948	0.31739622354507446
0.77372706	0.21241625	P51965	0.5818164348602295	0.4790618121623993	0.4474699497222901
0.8479121	0.100976236	P46781	0.4869399070739746	0.5164071321487427	0.2840314507484436
0.7599814	0.18587375	P62266	0.5765681862831116	0.4423255622386933	0.3290548622608185
0.76903164	0.23110661	Q16531	0.5053067803382874	0.5242891311645508	0.3987497389316559
0.6922357	0.2987393	Q71UM5	0.5939832329750061	0.4306583106517792	0.30527517199516296
0.5652807	0.58083683	Q15758	0.654098629951477	0.30729085206985474	0.5795897841453552
0.6696069	0.35762623	P17987	0.5078693628311157	0.4774092733860016	0.47765904664993286
0.81760705	0.12904462	P26373	0.5670526027679443	0.5111500024795532	0.3400321900844574
0.6301009	0.44253922	P31689	0.5148959755897522	0.587426483631134	0.3487890958786011
0.7805705	0.3425784	Q8NHW3	0.4903042316436768	0.637677788734436	0.379154235124588
0.6264103	0.32385874	P61513	0.5258594751358032	0.3530517518520355	0.35783907771110535
0.6354111	0.3985758	P50990	0.4750008583068848	0.4902672469615936	0.4906439781188965
0.58053786	0.5812604	Q9H1R3	0.4907012283802033	0.3851753771305084	0.6058436632156372
0.7832083	0.2746724	Q3ZCM7	0.5010038018226624	0.47169187664985657	0.5186130404472351
0.5501999	0.45104942	Q16637	0.4520396292209625	0.5231770873069763	0.5383331775665283
0.6385227	0.3388253	Q92783	0.4913409948348999	0.5569095611572266	0.4299710690975189
0.76605207	0.24404587	Q15303	0.5264536142349243	0.3492627441883087	0.6838420033454895
0.9147412	0.056107264	P14866	0.4876713752746582	0.6357126832008362	0.3814089000225067
0.5938634	0.44144	O00499	0.5417377948760986	0.5076839923858643	0.46525582671165466
0.88394	0.11095833	Q9H3D4	0.46747756004333496	0.6065824627876282	0.46110039949417114
0.6424116	0.39687794	Q14511	0.4872584342956543	0.5780731439590454	0.38306665420532227
0.7508102	0.23543732	Q14155	0.5563750267028809	0.4938105642795563	0.45070427656173706
0.7543218	0.2435962	P68036	0.5635871291160583	0.3849596381187439	0.3622438609600067
0.5412087	0.47042894	Q9Y5X1	0.5654287934303284	0.5691324472427368	0.4736991822719574
0.5943317	0.45349285	Q9H3M7	0.6007940173149109	0.45557647943496704	0.39358487725257874
0.75555533	0.23390573	P49757	0.564844012260437	0.5002775192260742	0.4233415126800537
0.71735626	0.3871498	Q16621	0.601616621017456	0.5549638867378235	0.35253262519836426
0.7307237	0.29183125	O15350	0.424014687538147	0.6627430319786072	0.41962099075317383
0.83838826	0.15031639	P24928	0.5832699537277222	0.5200377702713013	0.38455262780189514
0.88240695	0.08411201	O43809	0.4735848903656006	0.5384946465492249	0.42044055461883545
0.6885633	0.29525486	Q99962	0.5777220726013184	0.3750546872615814	0.44960102438926697
0.6547762	0.35137728	Q9ULV8	0.49010032415390015	0.3888254761695862	0.487585723400116
0.7931105	0.25001803	P08151	0.5488265752792358	0.6408581733703613	0.3251158893108368
0.6084635	0.39123976	O95835	0.4523685872554779	0.5815988779067993	0.47694262862205505
0.71826315	0.30759293	Q96BR1	0.5590829253196716	0.474215567111969	0.4286956191062927
0.70429957	0.2703334	Q92997	0.5017828941345215	0.6199562549591064	0.3408210575580597
0.74200416	0.24532375	O75317	0.4984857439994812	0.401545912027359	0.4741715490818024
0.71878564	0.29301867	P62253	0.5459439158439636	0.3442862033843994	0.4377204477787018
0.77191406	0.22089635	P61086	0.5559558868408203	0.35881635546684265	0.47755810618400574
0.8844734	0.12322806	Q01860	0.6660401821136475	0.44926679134368896	0.4093293249607086
0.7564318	0.22815163	Q9BT67	0.5506407022476196	0.3427644968032837	0.612102210521698
0.5154134	0.5344152	Q8NEA6	0.5686988234519958	0.6310963034629822	0.3051376938819885
0.59609175	0.46371675	Q8N4S9	0.5580965876579285	0.4505734145641327	0.4802051186561585
0.5232251	0.50223815	Q9UMX1	0.4579544365406037	0.5823066234588623	0.3912402987480163
0.5809781	0.4527031	Q99961	0.5111526250839233	0.406643807888031	0.4520123600959778
0.67324984	0.3277759	Q96LR5	0.5570250749588013	0.5019950866699219	0.4552249312400818
0.5053167	0.5122943	Q9NV92	0.485015332698822	0.5473183989524841	0.6538158655166626
0.8747367	0.09613474	Q15427	0.5281730890274048	0.5898533463478088	0.34952157735824585
0.90247566	0.0691637	P50616	0.5378389954566956	0.4610160887241363	0.5631943941116333
0.81963736	0.18349929	Q13469	0.5299571752548218	0.6054520606994629	0.3500364422798157
0.7850072	0.2215167	Q96JM7	0.4054736793041229	0.4983862340450287	0.5158891081809998
0.6722616	0.32624322	A2RU48	0.5604471564292908	0.3941215574741363	0.36603379249572754
0.5233254	0.46238434	Q8N9I9	0.591094434261322	0.5345051288604736	0.3252395689487457
0.56056565	0.42732096	Q96S79	0.5165513753890991	0.4849683344364166	0.3802347183227539
0.81007165	0.18390697	Q92905	0.5815764665603638	0.40232422947883606	0.41312527656555176
0.7713661	0.2590649	O94854	0.5546557903289795	0.5772529244422913	0.4407264292240143
0.77559775	0.25408337	Q9UPN3	0.6111974120140076	0.5275892019271851	0.3575966954231262
0.8051085	0.2743353	P52945	0.6723742485046387	0.5599238872528076	0.3207201361656189
0.88846374	0.103117645	Q9UIG0	0.4835537374019623	0.5941268801689148	0.3691934049129486
0.7811844	0.22493768	Q9UIA9	0.4243110418319702	0.518593430519104	0.4408968687057495
0.7147151	0.2751259	P36507	0.4813265800476074	0.4553305208683014	0.5414177179336548
0.8738441	0.11901641	P15036	0.5743662714958191	0.4608718156814575	0.44004952907562256
0.7643819	0.23818065	Q12968	0.4805481433868408	0.6560049057006836	0.35479769110679626
0.8315492	0.14382774	Q9Y566	0.42403697967529297	0.6885592937469482	0.3642765283584595
0.52896684	0.49127793	Q8IW41	0.5073171257972717	0.39189478754997253	0.5405829548835754
0.8237886	0.20323485	Q15853	0.5925658941268921	0.5335134863853455	0.3506399095058441
0.7536094	0.27192548	P49768	0.5275362133979797	0.29452085494995117	0.6914886832237244
0.5183467	0.57329005	Q99959	0.36877307295799255	0.6287245750427246	0.4879229664802551
0.8412765	0.1361661	P17544	0.5836812853813171	0.551016092300415	0.3626965880393982
0.8549907	0.14497063	P06400	0.4135750830173493	0.5263686776161194	0.5181859731674194
0.83387977	0.17279568	Q02548	0.5628743767738342	0.6879869699478149	0.2688311040401459
0.55852437	0.42139372	O43257	0.4980140328407288	0.4295690059661865	0.35110554099082947
0.64113176	0.3774088	P78424	0.5642085671424866	0.587815523147583	0.38939398527145386
0.8372674	0.19178073	P14136	0.5900673270225525	0.48821574449539185	0.3808465898036957
0.63162506	0.38999367	Q86YW9	0.39430978894233704	0.6086040139198303	0.5263655781745911
0.7118775	0.3257892	Q5VWP3	0.6073828935623169	0.529897153377533	0.3226437270641327
0.71258104	0.26603532	Q96EZ8	0.49901583790779114	0.6074062585830688	0.3287818133831024
0.6200096	0.4282948	Q92918	0.5288719534873962	0.45732253789901733	0.5451184511184692
0.62837404	0.40958944	P43405	0.5063187479972839	0.3094073534011841	0.6972857117652893
0.7481793	0.2390569	Q07889	0.46301543712615967	0.5807487368583679	0.5099040269851685
0.5542556	0.48745817	Q08881	0.529106855392456	0.4124954342842102	0.5703447461128235
0.6932609	0.31661883	Q8N9N5	0.5656996369361877	0.5646988153457642	0.3080609440803528
0.736537	0.2903462	P04626	0.524298369884491	0.34029749035835266	0.6807568669319153
0.7110549	0.29129475	Q13191	0.5394095778465271	0.4487369954586029	0.4599801898002625
0.5471895	0.49259192	Q13094	0.4999167919158935	0.6699895858764648	0.35638266801834106
0.7396227	0.26362908	Q99733	0.5234413146972656	0.4202672243118286	0.4766269624233246
0.53782946	0.52865463	Q9GZY6	0.696996808052063	0.4163955748081207	0.35228919982910156
0.5198193	0.5279287	P30793	0.5475674867630005	0.5036449432373047	0.41730573773384094
0.5407853	0.54565775	O00165	0.5214957594871521	0.5449756979942322	0.31106090545654297
0.56212574	0.58726186	P00338	0.48309341073036194	0.4530466496944427	0.5192376971244812
0.56594366	0.45946255	Q12789	0.4643910229206085	0.5150688886642456	0.5481052994728088
0.8068572	0.19867271	O95644	0.5056320428848267	0.6717148423194885	0.3579130172729492
0.8675009	0.10984368	Q00535	0.5479516983032227	0.3585941195487976	0.6080518364906311
0.803725	0.19855036	Q9UER7	0.5438646674156189	0.5307487845420837	0.3869194984436035
0.6039128	0.46007928	O60674	0.5082142353057861	0.3297513723373413	0.5614269375801086
0.5576656	0.48923674	P21580	0.40985703468322754	0.5783153176307678	0.426310271024704
0.7344448	0.2838683	P62191	0.5420287847518921	0.505174458026886	0.5391141176223755
0.59594417	0.45070744	O75460	0.4749243557453155	0.4065958857536316	0.5427484512329102
0.7130935	0.32096642	P53041	0.4413248002529144	0.5241087675094604	0.5532563924789429
0.6394826	0.37827072	O43399	0.5820320844650269	0.428924560546875	0.4032920002937317
0.5460352	0.46280074	Q9NRM7	0.5334901809692383	0.513685941696167	0.4766933917999267
0.6439756	0.40905893	Q12802	0.5438450574874878	0.6612602472305298	0.34310656785964966
0.86511534	0.1319246	Q03164	0.5437152981758118	0.6295531392097473	0.4237174987792969
0.685792	0.32801908	Q96HN2	0.45277443528175354	0.41630181670188904	0.5946489572525024
0.86282045	0.16460153	P45379	0.6574157476425171	0.3851078152656555	0.4745646119117737
0.7234716	0.2647919	P63098	0.5818445682525635	0.3278471529483795	0.4620329737663269
0.58873624	0.43785125	Q13114	0.6186550855636597	0.4883556365966797	0.3554510474205017
0.8438837	0.15333073	Q14814	0.5654218792915344	0.510938823223114	0.4015515148639679
0.6682748	0.33339396	O75676	0.5157134532928467	0.4657105803489685	0.5162023305892944
0.8633927	0.13372622	Q02078	0.5996320843696594	0.4932502210140228	0.3761848509311676
0.5367955	0.44403064	Q16644	0.5256727933883667	0.45058050751686096	0.5510847568511963
0.81699324	0.1899167	O75582	0.4840008616447449	0.3916859030723572	0.5874047875404358
0.63702047	0.37902996	Q9BUB5	0.5027431845664978	0.4472106695175171	0.5871327519416809
0.50139934	0.5201979	Q9HBH9	0.5126377940177917	0.3911398649215698	0.5378419756889343
0.7704828	0.1992919	Q9H869	0.5626358389854431	0.5339722633361816	0.4388791620731354
0.6007847	0.3892832	Q8NEM7	0.4764643907546997	0.5634186863899231	0.4545312225818634
0.85666215	0.117224686	Q6PJG2	0.44756463170051575	0.6750525236129761	0.3909643590450287
0.7258216	0.299125	Q15759	0.5715346336364746	0.3582368791103363	0.5342906713485718
0.7403692	0.28611737	P02686	0.5397448539733887	0.6138336062431335	0.2884431779384613
0.72108954	0.30921766	Q15256	0.5140998363494873	0.39323437213897705	0.5212567448616028
0.5286236	0.4595322	Q05923	0.5390234589576721	0.33563128113746643	0.5088186264038086
0.73430324	0.28657123	P54829	0.5723876953125	0.455085813999176	0.4556335508823395
0.6535854	0.29610476	Q86TA1	0.5803356766700745	0.38864246010780334	0.362467497587204
0.83716804	0.16409399	P49790	0.46020856499671936	0.6032922863960266	0.3474741280078888
0.7136711	0.3318473	Q14318	0.5294223427772522	0.44234931468963623	0.5869325399398804
0.846495	0.16511397	O75030	0.5326787829399109	0.6318196058273315	0.3483160138130188
0.86848825	0.12744789	Q8NEZ4	0.5549182891845703	0.6282328963279724	0.3659849464893341
0.610111	0.54884017	P16452	0.5716238617897034	0.494595468044281	0.39088210463523865
0.7391112	0.2818043	Q14765	0.5576292276382446	0.41180944442749023	0.5640385150909424
0.854892	0.13392591	P41212	0.5904616117477417	0.5912013649940491	0.29780539870262146
0.832273	0.17566223	P22415	0.6109298467636108	0.5086004734039307	0.3586931824684143
0.86694	0.15368621	Q99626	0.5895960927009583	0.5935206413269043	0.270937442779541
0.8252361	0.16844676	Q6IN85	0.5427228212356567	0.5461068749427795	0.4099595844745636
0.8987001	0.070144914	Q13243	0.584068775177002	0.4672601819038391	0.3308317959308624
0.6712489	0.4126093	P02511	0.5711945295333862	0.39736035466194153	0.40833988785743713
0.91169107	0.0567572	Q15717	0.5580449104309082	0.46679848432540894	0.4324268102645874
0.664526	0.2664635	Q96F63	0.5883535742759705	0.5742688775062561	0.27276331186294556
0.73386693	0.24306484	P36897	0.5475469827651978	0.3784798681735992	0.5471602082252502
0.9311649	0.041130092	Q96AE4	0.4589491784572602	0.5407547354698181	0.4504072070121765
0.79853135	0.23539257	P05783	0.6321622133255005	0.3121272921562195	0.4121427536010742
0.75994587	0.25197807	P30279	0.4941155612468719	0.4167012572288513	0.5600062012672424
0.6478212	0.3615263	Q16828	0.5110269784927368	0.5570301413536072	0.5022283792495728
0.7642812	0.20266888	P29323	0.4994886517524719	0.3963502049446106	0.6328848600387573
0.8465628	0.16152726	Q9UBK2	0.4677793085575104	0.6068475246429443	0.3594600260257721
0.85754955	0.122568876	Q8IX12	0.5259283781051636	0.5425784587860107	0.39336109161376953
0.70284545	0.28007448	P62945	NA	NA	NA
0.7205316	0.26105177	Q9Y6N7	0.4550444483757019	0.6064936518669128	0.5476102828979492
0.8878787	0.16234872	Q9UGU0	0.4353032112121582	0.7681087851524353	0.3230997622013092
0.88580996	0.08193211	Q96T37	0.3975373804569245	0.6987051367759705	0.3594400882720947
0.8357731	0.18801431	P41235	0.5753263235092163	0.5046111941337585	0.36313822865486145
0.7862685	0.23597048	Q9UEW8	0.5676320791244507	0.36992377042770386	0.5024154782295227
0.54678583	0.4301693	Q96A22	0.6059483289718628	0.545449435710907	0.25607720017433167
0.7773272	0.22603773	P60983	0.5819839835166931	0.36507242918014526	0.35625195503234863
0.5797509	0.44139352	P29692	0.4722273051738739	0.5541824698448181	0.47607213258743286
0.6383846	0.33513066	P78356	0.5560899376869202	0.4239097833633423	0.3925580680370331
0.8507068	0.18302429	Q9UQD0	0.3875896036624909	0.33231642842292786	0.8059247732162476
0.9096608	0.09218826	Q86U86	0.43420252203941345	0.5934768915176392	0.52824866771698
0.58541465	0.44542623	Q15075	0.5641195178031921	0.4610789716243744	0.4404352903366089
0.8132078	0.17293884	O95405	0.47812458872795105	0.6426604390144348	0.519354522228241
0.75509167	0.2651847	P11362	0.5681540369987488	0.376515656709671	0.5945740938186646
0.53736573	0.51346475	P43403	0.4856702983379364	0.38320964574813843	0.5722190141677856
0.83023846	0.1310875	Q8WWM7	0.4613596796989441	0.71236652135849	0.2924080789089203
0.8187812	0.19332215	Q02156	0.5923619866371155	0.4121962785720825	0.4671081304550171
0.8092447	0.17179498	Q9Y463	0.5310074090957642	0.48001182079315186	0.5621784925460815
0.550583	0.48675662	P0DPQ6	NA	NA	NA
0.8138386	0.19550051	P35638	0.5314604043960571	0.3501856029033661	0.4117800891399383
0.6589691	0.37690863	P78536	0.500640869140625	0.48518937826156616	0.5256285071372986
0.51812375	0.6155889	P55268	0.4539884626865387	0.5518276691436768	0.3708728551864624
0.7522473	0.23627608	P05198	0.5447448492050171	0.46954137086868286	0.4522783756256103
0.6726577	0.41453928	P55011	0.5247989892959595	0.37662339210510254	0.6624653339385986
0.63317114	0.44652453	P35052	0.4889311194419861	0.4378467500209808	0.5687151551246643
0.6930716	0.31001464	Q6Q0C0	0.4442386329174042	0.5346107482910156	0.4230434596538544
0.69751054	0.30089262	Q13480	0.5084244608879089	0.6370938420295715	0.3758171796798706
0.735756	0.2779777	P07948	0.5321019291877747	0.3244546055793762	0.5987305045127869
0.67339754	0.37792873	P22612	0.52829742431640625	0.36621901392936707	0.5973754525184631
0.82335085	0.1766085	P22694	0.5295103192329407	0.273397833108902	0.6109462380409241
0.80435514	0.24694695	P19105	0.5689293146133423	0.4381919503211975	0.5460823774337769
0.8691816	0.099296935	Q9Y383	0.5314770936965942	0.4411670565605163	0.3857105076313019
0.75472635	0.26012236	P54652	0.5014804601669312	0.43789801001548767	0.5071704387664795
0.5304267	0.5006829	Q9UHV9	0.6521978974342346	0.43267661333084106	0.4312477111816406
0.87674963	0.13347182	Q9ULV4	0.5256045460700989	0.47259172797203064	0.38733819127082825
0.5812242	0.43360612	Q9BV68	0.5240418314933777	0.4858147501945496	0.3691855072975158
0.7914217	0.2412383	P50502	0.48302561044692993	0.5334792733192444	0.4886593520641327
0.58141935	0.47062546	O43592	0.4978700280189514	0.48538219928741455	0.420198529958725
0.7380536	0.29827708000000003	Q9Y281	0.4641075134277344	0.44888123869895935	0.3932986855506897
0.8421927	0.15734755	P04899	0.6237400770187378	0.27129948139190674	0.5109797716140747
0.64916945	0.4013085	Q9UM54	0.5967806577682495	0.4384579360485077	0.44517070055007935
0.7114352	0.31856555	Q8N163	0.5556171536445618	0.5554287433624268	0.4507474303245544
0.71227056	0.21459365	Q9NZV1	0.4629049599170685	0.4602123498916626	0.4226981997489929
0.8368285	0.17011403	O15020	0.4818925857543946	0.4911167323589325	0.512266218662262
0.63281995	0.42116636	Q9HBY8	0.6023480892181396	0.40531066060066223	0.5318924188613892
0.61018467	0.48010096	P31151	0.5863566398620605	0.351643443107605	0.4473769664764404
0.73575944	0.27323592	Q8WYL5	0.5177819132804871	0.5279322266578674	0.4890039265155792
0.53293633	0.50924814	P30154	0.5339175462722778	0.46410053968429565	0.4027310609817505
0.6315319	0.43006518	P05109	0.5903083682060242	0.3764229118824005	0.49182531237602234
0.79706615	0.19693865	P62879	0.5746779441833496	0.43338117003440857	0.445161908864975
0.77016276	0.2623853	P25705	0.5632742047309875	0.5396459698677063	0.4601721167564392
0.8681797	0.13662724	O60282	0.52391517162323	0.4784432053565979	0.4038286805152893
0.6667004	0.39348376	Q99615	0.5600676536560059	0.36115214228630066	0.5175595879554749
0.71474326	0.3171831	Q9P0K7	0.5612702369689941	0.4817195236682892	0.5209495425224304
0.88677466	0.08452972	O60861	0.6033846139907837	0.4348205327987671	0.4670768082141876
0.5743133	0.5702805	Q9Y6U3	0.4787770211696625	0.412836641073227	0.4334775805473328
0.8081727	0.19348177	Q6WCQ1	0.5111528635025024	0.5680710673332214	0.33658111095428467
0.5171242	0.6434488	P04275	0.5784755349159241	0.584381103515625	0.3661612272262573
0.77621883	0.22647946	O00141	0.5765743851661682	0.4078629910945892	0.4927235245704651
0.5658986	0.6179306	Q02809	0.5642491579055786	0.4388621151447296	0.5054937601089478
0.7893303	0.27207887	O43795	0.49596476554870605	0.35763153433799744	0.4946357011795044
0.51693475	0.5388692	Q9BZF9	0.5128630995750427	0.5012376308441162	0.505586564540863
0.64094317	0.39109203	C0HLS1	NA	NA	NA
0.6637949	0.36389968	Q14160	0.42095914483070374	0.6420870423316956	0.4435003995895386
0.71657544	0.27714208	P08754	0.5829735994338989	0.2876806855201721	0.5105456113815308
0.81697613	0.16980071	Q12959	0.5360303521156311	0.517727255821228	0.4217316210269928
0.8412688	0.16565748	Q9NYJ8	0.48081621527671814	0.5916796326637268	0.3950456082820892
0.7044991	0.34702203	P01375	0.583148181438446	0.34852612018585205	0.44903481006622314
0.70423794	0.27667907	O43541	0.48998522758483887	0.5944535136222839	0.29984742403030396
0.6582393	0.35985795	Q9BXL7	0.5437628030776978	0.5501583814620972	0.4139043688774109
0.7018941	0.28080794	Q9BZR9	0.5699338316917419	0.48907360434532166	0.3743244409561157
0.6629738	0.33598757	Q9ULM3	0.5581681132316589	0.5605927109718323	0.3787114322185517
0.76839626	0.23473541	Q92830	0.6081562638282776	0.32972243428230286	0.6004985570907593
0.8339722	0.13535032	Q9UBE8	0.413040429353714	0.4612999260425568	0.6001165509223938
0.6952762	0.28985706	Q01974	0.5335459113121033	0.4313812255859375	0.5590173006057739
0.55641115	0.4624104	Q13131	0.5179287195205688	0.42529281973838806	0.5384461879730225
0.59273523	0.4673057	Q5SGD2	0.6472667455673218	0.26470446586608887	0.5396273732185364
0.71302575	0.32224476	P57059	0.5756319761276245	0.46209558844566345	0.4933961033821106
0.80193734	0.20680709	Q9Y2K2	0.48150408267974854	0.5191821455955505	0.5598494410514832
0.5767256	0.5301449	P06733	0.5072453618049622	0.4293105900287628	0.5032988786697388
0.85488683	0.14153823	P56524	0.4552522897720337	0.5777981877326965	0.43555817008018494
0.56294656	0.47488537	Q86Y07	0.5009618401527405	0.37390273809432983	0.5539152026176453
0.55297244	0.47813877	Q6NUN9	0.5980250835418701	0.62514495849609375	0.32251641154289246
0.7919112	0.22387254	Q9NV58	0.4542429447174072	0.5369571447372437	0.4358738362789154
0.861958	0.13326272	Q9UQL6	0.49204421043396	0.596310019493103	0.35865962505340576
0.583148	0.48714882	Q9Y6Q6	0.46399354934692383	0.5169749855995178	0.45199763774871826
0.8159192	0.1808378	Q96S59	0.5447791814804077	0.5041467547416687	0.36744868755340576
0.8562028	0.12948778	Q8WUI4	0.3831343352794647	0.589703381061554	0.467411607503891
0.7406934	0.27243978	Q02246	0.5315541625022888	0.5481435060501099	0.42259758710861206
0.8646577	0.14096102	P48552	0.4590066969394684	0.6663820743560791	0.3370186388492584
0.856664	0.113274716	P62318	0.6333493590354919	0.37407416105270386	0.3305307924747467
0.7804187	0.1872956	P62308	0.6372715830802917	0.40499305725097656	0.289427250623703
0.896148	0.07001061	P08621	0.6191379427909851	0.4269581437110901	0.39054611325263977
0.5234378	0.499972	Q9UHI6	0.5475269556045532	0.4799063801765442	0.4355635344982147
0.5467961	0.46156624	O14893	0.5208624601364136	0.5346885919570923	0.31216689944267273
0.851691	0.11630454	P62304	0.6758679747581482	0.3120483160018921	0.31571730971336365
0.87397355	0.1371898	O96028	0.47864899039268494	0.5539987683296204	0.3711887001991272
0.78547555	0.19699237	Q69YN4	0.3994342088699341	0.6297454833984375	0.5164723992347717
0.88331497	0.08691876	P14678	0.5742731094360352	0.6424406170845032	0.26460719108581543
0.86113185	0.10840655	P09012	0.5114378333091736	0.5924729704856873	0.38385239243507385
0.73410124	0.2927839	O43918	0.5577901005744934	0.4548587203025818	0.3940102756023407
0.8753637	0.092184864	Q15287	0.5425455570220947	0.4836898446083069	0.2408219575881958
0.86475223	0.104872346	P06730	0.5960488319396973	0.3832847476005554	0.5049800276756287
0.7274687	0.2561274	Q9Y675	0.5868973135948181	0.4301033318042755	0.22082477807998657
0.50267345	0.6393063	Q8WZ42	NA	NA	NA
0.8419538	0.1477374	Q9H2B2	0.6277445554733276	0.42828887701034546	0.4776879847049713
0.75573945	0.23173724	P40818	0.45961177349090576	0.6008221507072449	0.4714733362197876
0.78642094	0.20988949	O95166	0.6413173079490662	0.43858036398887634	0.27170273661613464
0.6020416	0.33246675	Q7Z698	0.5084635615348816	0.510159969329834	0.4858129024505615
0.77235144	0.20449926	P0C7T5	0.5098933577537537	0.6649787425994873	0.38166967034339905
0.7725128	0.3000465	P28069	0.6322116851806641	0.4648590385913849	0.3221004903316498
0.81674576	0.21282942999999999	Q8IX07	0.46668559312820435	0.6473889946937561	0.40453022718429565
0.7876336	0.20473555	Q15648	0.4225393533706665	0.7068183422088623	0.35245534777641296
0.8357993	0.15897398	Q969H0	0.4384114146232605	0.6576535105705261	0.431499183177948
0.82333934	0.17618378	P19544	0.6525067687034607	0.5847443342208862	0.3119060695171356
0.88211393	0.109155476	Q13547	0.4786744117736816	0.5130128264427185	0.34925633668899536
0.51307666	0.5055347	Q08379	0.6410794258117676	0.503853440284729	0.4805210530757904
0.6231799	0.45101574	P01588	0.576120138168335	0.3063001334667206	0.5811505913734436
0.50738764	0.6499653	Q9UQF0	0.6118500232696533	0.4007518887519837	0.49498575925827026
0.5457859	0.48245478	Q03014	0.6488597989082336	0.606582760810852	0.23460647463798523
0.8974602	0.116534315	P24468	0.6264115571975708	0.5185568332672119	0.2556169629096985
0.77617943	0.24456486	P30968	0.571819543838501	0.30306965112686157	0.6699744462966919
0.67667836	0.36162114	P05305	0.4765509366989136	0.47816917300224304	0.399664044380188
0.5727578	0.41162774	P86496	0.5750460028648376	0.5475603342056274	0.3134377598762512
0.7645338	0.23456098	P25788	0.6377464532852173	0.4926977455615998	0.4224169850349426
0.56412804	0.49063683	P19235	0.5124391317367554	0.423382580280304	0.5895789265632629
0.5648786	0.531408	P05113	0.4671206772327423	0.4058013260364533	0.5495011806488037
0.5262698	0.4506439	Q93062	0.5529386401176453	0.5189284682273865	0.4232345223426819
0.8254718	0.17956278	P35548	0.6632149815559387	0.5206592679023743	0.3825936615467071
0.5697657	0.3829448	Q3LI59	0.6321470737457275	0.46113884449005127	0.33770978450775146
0.66640264	0.37584615	Q13569	0.5228639841079712	0.554443359375	0.4804181456565857
0.50843465	0.59457105	Q9GZV1	0.4546865224838257	0.6131978034973145	0.40077924728393555
0.82184386	0.15526785	O60563	0.4341537356376648	0.5420054197311401	0.4148211479187012
0.8699062	0.13116792	P11831	0.4955216646194458	0.5792601704597473	0.3284538984298706
0.8588627	0.12602876	P63165	0.6962325572967529	0.45429760217666626	0.20007452368736267
0.8836692	0.105281524	Q96ST3	0.4448603093624115	0.5933905839920044	0.4625129103660583
0.87826633	0.12116934	O75376	0.39473703503608704	0.6342521905899048	0.4357692301273346
0.8801576	0.12225885	P13056	0.603823721408844	0.4379252195358277	0.3822633922100067
0.7473574	0.2561314	Q92993	0.4856052994728088	0.41422373056411743	0.5037829279899597
0.9050992	0.097290516	Q01826	0.5335895419120789	0.5841675996780396	0.3998614251613617
0.87458205	0.11255371	Q01196	0.5600069165229797	0.6411910057067871	0.2513144612312317
0.5364725	0.49314207	Q9Y2M5	0.5297116041183472	0.4947890341281891	0.4016075432300568
0.79344344	0.20433092	Q05086	0.46116501092910767	0.5600821375846863	0.5392950773239136
0.8601793	0.1262867	Q15583	0.6578401327133179	0.610862672328949	0.31798452138900757
0.5608277	0.47853175	P23497	0.4802902340888977	0.6407260894775391	0.3362741470336914
0.8670273	0.12712649	P61956	0.6057484745979309	0.5268516540527344	0.21292971074581143
0.7806517	0.20857716	P61289	0.5819470882415771	0.40161824226379395	0.3730223774909973
0.52907914	0.50174665	Q9UK99	0.5108703970909119	0.5568370223045349	0.4002397954463959
0.88720137	0.108781636	Q9UBW7	0.44157159328460693	0.5373823642730713	0.4735475182533264
0.7288755	0.28028244	Q99856	0.5046607255935669	0.584301769733429	0.5451985001564026
0.63984865	0.41880035	Q8NEV1	0.5932464599609375	0.3180919587612152	0.5227138996124268
0.7371685	0.29966277	Q13164	0.4880912601947784	0.48932528495788574	0.52454674243927
0.835252	0.15716448	Q6ZNA4	0.460332304239273	0.6664266586303711	0.3328591585159302
0.8724681	0.10882121	Q92794	0.4502285420894623	0.6025101542472839	0.49649930000305176
0.7990621	0.2052319	P54198	0.5372112989425659	0.4649200439453125	0.42419856786727905
0.6960515	0.30756426	Q08999	0.48071542382240295	0.5148981809616089	0.4888618290424347
0.629571	0.39888617	Q9UBQ5	0.5881323218345642	0.3884395658969879	0.4169025421142578
0.7044835	0.3261462	Q12888	0.40072351694107056	0.6753473281860352	0.3952057957649231
0.7941569	0.22109878	Q6N021	0.47459596395492554	0.5941416621208191	0.4997519850730896
0.64028656	0.3668958	P14373	0.5526583790779114	0.48531603813171387	0.44746851921081543
0.56571805	0.474315	Q15554	0.5013191103935242	0.48285216093063354	0.4873373508453369
0.594874	0.43591028	P60228	0.578221321105957	0.5056238770484924	0.3598284423351288
0.56138635	0.43865865	Q96EP1	0.46855607628822327	0.6450323462486267	0.3835718631744385
0.81268156	0.22353782	Q9UM63	0.6167212128639221	0.5238345265388489	0.316702276468277
0.73756456	0.26173133	P37173	0.48750239610672	0.3764432966709137	0.5836684703826904
0.8586611	0.15060556	P10827	0.6427618861198425	0.34497761726379395	0.422688901424408
0.528897	0.50219804	O14965	0.5023840069770813	0.42775651812553406	0.4972210228443146
0.8118669	0.19784155	Q6ZW49	0.50603485107421875	0.6089847683906555	0.33042949438095093
0.88076365	0.102927305	P81877	0.5680032968521118	0.5713973641395569	0.4688965976238251
0.8608068	0.16089238	O15164	0.5103281736373901	0.5514278411865234	0.47343963384628296
0.54894906	0.49606946	Q9HC62	0.5135341882705688	0.4993959963321686	0.4291692674160004
0.84592795	0.16040866	P55854	0.6961042881011963	0.5433297157287598	0.16098995506763458
0.85155076	0.14537697	P20226	0.4631264805793762	0.43077486753463745	0.5392284989356995
0.8565598	0.14306983	Q9Y6K1	0.43185681104660034	0.4928542375564575	0.5417537093162537
0.80858	0.22436246	Q99684	0.6256090402603149	0.5382717251777649	0.2543167471885681
0.8682084	0.12848845	Q9UBC3	0.48379719257354736	0.503498375415802	0.4615733325481415
0.8090363	0.20870125	P10914	0.612433135509491	0.5603072643280029	0.26622599363327026
0.7821276	0.24428289	Q15306	0.6216751933097839	0.5091810822486877	0.24160274863243103
0.77072954	0.27097315	Q02556	0.6252181529998779	0.6159430146217346	0.2878161370754242
0.60339767	0.51796645	P01584	0.5464648604393005	0.4885807037353515	0.35456952452659607
0.9203928	0.08679267	P31260	0.5734708905220032	0.6941293478012085	0.2829885482788086
0.5960907	0.47784978	P05107	0.4397948384284973	0.29168298840522766	0.6537527441978455
0.8753868	0.11326824	Q08945	0.5247844457626343	0.6625385880470276	0.35403600335121155
0.84747446	0.14757082	P49716	0.5642794370651245	0.5061114430427551	0.4301954507827759
0.79198545	0.2241344	P23511	0.6202219128608704	0.6373252272605896	0.27211469411849976
0.5570209	0.5944214	P08514	0.5103330612182617	0.3667590022087097	0.6779564023017883
0.50941056	0.5599947	Q15080	0.477004736661911	0.4026770293712616	0.4598497152328491
0.8363681	0.1544873	Q03060	0.6631134748458862	0.43506380915641785	0.4015859365463257
0.83051264	0.1569945	P18846	0.6627174019813538	0.3849758803844452	0.3479193449020386
0.9176089	0.06220221	P11308	0.541780948638916	0.657219648361206	0.3299441635608673
0.5646393	0.46011558	P78337	0.6305555105209351	0.5988993644714355	0.2952120006084442
0.66066504	0.4870398	O75469	0.5981032252311707	0.3828107714653015	0.34796762466430664
0.71312743	0.3206516	P11473	0.6143203973770142	0.3993688225746155	0.395932137966156
0.66116345	0.40113005	P01148	0.5450881719589233	0.4589265286922455	0.34223583340644836
0.76692677	0.22871347	Q14847	0.46503153443336487	0.585272490978241	0.3214918076992035
0.80857795	0.1915449	Q9Y4B4	0.5137677192687988	0.5926771759986877	0.4583932757377625
0.6646062	0.32535324	Q99075	0.48091477155685425	0.5714414715766907	0.4205060601234436
0.8589851	0.1274366	O75182	0.450952023267746	0.5139984488487244	0.4754881858825683
0.8541195	0.13346706	P35226	0.5277101397514343	0.549572765827179	0.32979679107666016
0.6686927	0.33059445	Q14192	0.5193283557891846	0.3844704329967499	0.4145536720752716
0.853703	0.1539151	Q86UE4	0.5047733187675476	0.5934216380119324	0.3727998733520508
0.7470132	0.26656422	P06493	0.5586656332015991	0.3308524489402771	0.5433550477027893
0.8448633	0.13071285	Q9C0J8	0.4293464124202728	0.6522959470748901	0.4495726823806762
0.7448391	0.26163992	P50570	0.6136595606803894	0.44142064452171326	0.42502835392951965
0.60668594	0.4989969	P05231	0.5285549163818359	0.3458106517791748	0.4232943952083587
0.74238884	0.24264202	P17028	0.5900185108184814	0.47368088364601135	0.3852386176586151
0.71229845	0.34112623	Q9NPJ4	0.5322845578193665	0.5250899195671082	0.26944953203201294
0.5525696	0.49690822	Q9HCM3	0.4499022960662842	0.6103423833847046	0.45315971970558167
0.614102	0.43236342	Q8TC92	0.5265985131263733	0.4774083495140076	0.5107477903366089
0.8432084	0.2516735	Q96Q04	0.5446615219116211	0.45013684034347534	0.58903968334198
0.636127	0.49684966	P23945	0.4770222008228302	0.398731917142868	0.6904640793800354
0.6316671	0.38456038	Q9Y6I3	0.5654879212379456	0.5521855354309082	0.4393080770969391
0.64774114	0.332515	O43597	0.4417905807495117	0.6626400947570801	0.2523462772369385
0.79870754	0.17787425	P20042	0.4918941259384155	0.5610859990119934	0.34922295808792114
0.6371109	0.40892422	Q14451	0.6012060046195984	0.4535350203514099	0.35404738783836365
0.81306624	0.20370524	O00231	0.5310056209564209	0.41475215554237366	0.4350684881210327
0.5283898	0.47393784	Q9NX58	0.5834797024726868	0.5177162289619446	0.3052642345428467
0.8393168	0.15236585	O43791	0.5554900765419006	0.4717954397201538	0.4572153985500336
0.55659735	0.43672535	P50222	0.5889132618904114	0.566485583782196	0.2806023061275482
0.6271868	0.37641194	Q9GZU7	0.5505945086479187	0.48344048857688904	0.4361059665679931
0.80463934	0.1807505	O43189	0.5038605332374573	0.6214617490768433	0.3856562376022339
0.8928135	0.15186355	Q00444	0.6001995801925659	0.604274332523346	0.3491673767566681
0.5889922	0.44776157	P31321	0.49264365434646606	0.5306020975112915	0.5918052196502686
0.8611053	0.12356373	P29375	0.4564176797866822	0.512406051158905	0.5055240392684937
0.7093814	0.32344308	Q15555	0.5472854971885681	0.5200710296630859	0.4345438480377197
0.7361292	0.2636877	Q9UPY8	0.5211484432220459	0.5188975930213928	0.5308964848518372
0.8751603	0.115291074	Q86U70	0.52054762840271	0.4574863612651825	0.4833382666110992
0.8086705	0.19805999	Q13976	0.4932778477668762	0.43479427695274353	0.6019482612609863
0.5320205	0.47550327	Q9NYB9	0.4763161838054657	0.6091626286506653	0.4485779106616974
0.83020514	0.16483057	Q14919	0.49709609150886536	0.5108664035797119	0.488849937915802
0.6623616	0.3589861	Q9UKT9	0.5360763072967529	0.6321642994880676	0.2711811065673828
0.7803678	0.25367263	Q15691	0.5677201747894287	0.406373530626297	0.47089314460754395
0.6375411	0.36942744	P37198	0.5601706504821777	0.525723934173584	0.3982066214084625
0.8672902	0.12587646	Q96KQ7	0.4223535656929016	0.5891032218933105	0.4953785240650177
0.7774712	0.21961127	Q02577	0.6677589416503906	0.44877955317497253	0.369938611984253
0.8076959	0.15759204	Q8IXK0	0.5504957437515259	0.5401022434234619	0.33370694518089294
0.8651962	0.11193781	Q02575	0.5573808550834656	0.43063032627105713	0.3728174567222595
0.8226889	0.16974166	Q15723	0.6086033582687378	0.6401375532150269	0.2913040816783905
0.79329413	0.23198491	Q13464	0.4843328893184662	0.42172813415527344	0.5676348805427551
0.8628571	0.14197142	P23771	0.6151244640350342	0.5861920714378357	0.3173025846481323
0.6934189	0.33723304	Q16559	0.563728392124176	0.5342554450035095	0.32290929555892944
0.82276374	0.17523672	P12980	0.5817130208015442	0.57720547914505	0.33769741654396057
0.87850237	0.14606465	P61371	0.6989847421646118	0.4602721035480499	0.29112428426742554
0.9207284	0.08896163	P35711	0.5533812046051025	0.5805908441543579	0.3715028464794159
0.5042166	0.5155672	Q9UBB9	0.42267775535583496	0.47597935795784	0.5558702349662781
0.69264334	0.30160242	Q9HBE1	0.6017479300498962	0.528817892074585	0.3730425536632538
0.6895373	0.30967936	Q9UKD1	0.4840369522571564	0.5982315540313721	0.3941513895988464
0.82216847	0.16083935	Q92558	0.5091577768325806	0.5581088066101074	0.5416845083236694
0.64031196	0.3463216	O75934	0.6584867835044861	0.3321970999240875	0.42766985297203064
0.63187975	0.40324557	Q13207	0.5887131690979004	0.469770222902298	0.4249582886695862
0.5954231	0.41878211	Q92574	0.4773798882961273	0.5389595031738281	0.48338180780410767
0.5268007	0.6277734	Q6KB66	0.5867940187454224	0.42375892400741577	0.3761391341686249
0.8542398	0.1373224	O43679	0.5099626779556274	0.4984285235404968	0.42679256200790405
0.63244283	0.39516088	Q9HBZ2	0.5177202224731445	0.5436805486679077	0.4019620418548584
0.6084545	0.39773378	O75971	0.6710713505744934	0.39751094579696655	0.30958104133605957
0.8624039	0.13858996	Q13422	0.6154544949531555	0.6075276136398315	0.27396562695503235
0.6243896	0.38209006	Q2NL98	0.5976511836051941	0.44869211316108704	0.35092687606811523
0.8421966	0.15532786	P55771	0.6629706025123596	0.5632373690605164	0.2658611834049225
0.87999827	0.08999868	Q9ULR0	0.6511474847793579	0.4989384412765503	0.4058818221092224
0.881747	0.102943815	Q09028	0.4544844627380371	0.5611289143562317	0.407536119222641
0.8758229	0.12757178	P56545	0.43737173080444336	0.3502284288406372	0.5874572396278381
0.691625	0.33214924	O14908	0.5419815182685852	0.6276369094848633	0.3569246232509613
0.6820979	0.2730318	Q9NPI6	0.5414860844612122	0.5111120343208313	0.3825908899307251
0.5203552	0.49343342	O15198	0.5223902463912964	0.41896510124206543	0.5610672235488892
0.8543861	0.13340561	Q9Y6X2	0.6073381304740906	0.5306098461151123	0.3025042414665222
0.8650705	0.10888706	Q15797	0.5362594723701477	0.5355405807495117	0.4596441686153412
0.84407544	0.15381506	Q8N2W9	0.4986027181148529	0.5573615431785583	0.404364675283432
0.9035934	0.115627654	Q2M1K9	0.554436445236206	0.5828493237495422	0.36541905999183655
0.760128	0.24427441	P12757	0.5430918335914612	0.45025551319122314	0.4505775570869446
0.8833878	0.083652586	Q99717	0.5803066492080688	0.4892486333847046	0.4990280270576477
0.5394257	0.46902868	Q8WUH2	0.5406047105789185	0.4742158055305481	0.4011845588684082
0.8288237	0.17084028	P78367	0.6257799863815308	0.6362344026565552	0.2793496549129486
0.86728245	0.116435476	P25490	0.4970066249370575	0.6286839842796326	0.3235037326812744
0.8681454	0.13068375	Q9UPN9	0.5282295346260071	0.5318444967269897	0.48473894596099854
0.77506167	0.22270714	Q9Y4E8	0.4309015274047851	0.5124984383583069	0.45440149307250977
0.89158106	0.10289739	Q9UI36	0.4986521601676941	0.5864681601524353	0.37221840023994446
0.8420453	0.16044557	Q9ULJ6	0.5257982015609741	0.6429902911186218	0.31030067801475525
0.8345559	0.18585154	Q6VMQ6	0.4385213255882263	0.7043034434318542	0.3221479654312134
0.8063578	0.18849882	Q96FW1	0.560535728931427	0.3722930252552033	0.5222891569137573
0.89788145	0.07039972	Q12857	0.567623496055603	0.6076763868331909	0.2564204931259155
0.8774634	0.11432347	O95365	0.561325192451477	0.5742307305335999	0.3719104826450348
0.5078566	0.54841286	Q12891	0.5537593364715576	0.37373360991477966	0.4637848436832428
0.7672435	0.20556243	P62070	0.5440188050270081	0.4189471304416657	0.5122249722480774
0.71801645	0.29438463	Q12931	0.5438022613525391	0.4515092670917511	0.43415066599845886
0.64001864	0.5120818	P03956	0.5039268732070923	0.4703696072101593	0.5054730772972107
0.8795598	0.093898065	Q13573	0.5325419306755066	0.5913026332855225	0.3944796919822693
0.6330769	0.44653782	Q00887	0.6266429424285889	0.4266192018985748	0.3658845126628876
0.91072184	0.092272595	Q8NFD5	0.5363759994506836	0.6234897971153259	0.4112797677516937
0.67591375	0.38965145	P23142	0.483294814825058	0.47287052869796753	0.37014004588127136
0.67952985	0.4077272	P0DML2	0.5876305103302002	0.36010250449180603	0.39514118432998657
0.63872457	0.30594745	Q8TDR2	0.4902691543102264	0.504578709602356	0.4959312081336975
0.7760187	0.21650441	Q96RN5	0.4599367678165436	0.6028617024421692	0.4409172832965851
0.72293323	0.35390058	Q9BXP8	0.4489673376083374	0.5775783658027649	0.384507954120636
0.6564921	0.47028986	P05121	0.6252008676528931	0.40502074360847473	0.423569530248642
0.7461727	0.21599731	O95633	0.5135215520858765	0.4572547972202301	0.4387548267841339
0.7559801	0.21517356	Q96D21	0.5948960781097412	0.35976719856262207	0.5245646238327026
0.75977236	0.20163877	P11233	0.4775744080543518	0.4642621576786041	0.5642239451408386
0.8070445	0.15714014	Q8NCP5	0.560860276222229	0.5371635556221008	0.36426785588264465
0.7095669	0.28723156	Q9HAV4	0.46019503474235535	0.4501518309116363	0.5480950474739075
0.75471354	0.2156259	P15153	0.6112880110740662	0.25607830286026	0.5958401560783386
0.8480027	0.13986757	P53539	0.5407220721244812	0.5421594977378845	0.46556955575942993
0.51310045	0.53060037	Q99466	0.4441438913345337	0.5718520283699036	0.4186452627182007
0.75407577	0.3086861	P02751	NA	NA	NA
0.6548921	0.35445407	Q8TEW0	0.4679494500160218	0.6625511050224304	0.27076828479766846
0.7893318	0.20527638	P17098	0.4877777695655823	0.643936276435852	0.3565249741077423
0.7609535	0.21434939	P01111	0.583888590335846	0.42232102155685425	0.4068774878978729
0.53452784	0.42543647	Q9H4E5	0.47869712114334106	0.44725167751312256	0.5956602096557617
0.528998	0.4040355	P0DI83	NA	NA	NA
0.7581575	0.18774894	Q9BZG1	0.5750726461410522	0.3114835023880005	0.5191440582275391
0.89150375	0.10194646	P51532	0.4526280462741852	0.5415992140769958	0.5679372549057007
0.8208883	0.16555874	Q14186	0.5279905200004578	0.5281336903572083	0.4052162766456604
0.74852973	0.2133878	Q8TAI7	0.6234561800956726	0.3524133563041687	0.3895224332809448
0.7642635	0.212875	Q8TAD8	0.4356307089328766	0.7056059241294861	0.3065589964389801
0.6571261	0.36874485	Q12805	0.4852898716926574	0.4555971622467041	0.4183396100997925
0.78977585	0.17538154	Q9P273	0.4633679687976837	0.5143871307373047	0.47384870052337646
0.8438085	0.1863832	P10071	0.5336453318595886	0.6893677115440369	0.2767261862754822
0.62274694	0.35649395	O14640	0.5209099054336548	0.6123494505882263	0.31486013531684875
0.8807521	0.114090465	P31269	0.687541127204895	0.5422523617744446	0.2980335056781769
0.7248323	0.26510125	Q9H832	0.5528867840766907	0.4990295469760895	0.3370193839073181
0.62402517	0.4005266	P28749	0.5107609033584595	0.5058795213699341	0.39440202713012695
0.6612231	0.39473706	P25686	0.5163746476173401	0.579433262348175	0.35207951068878174
0.51436365	0.47057003	Q8TEW8	0.5804920196533203	0.5988040566444397	0.32222869992256165
0.54576683	0.51309335	P13861	0.5107846260070801	0.47646811604499817	0.5026902556419373
0.73721236	0.22588782	Q96G75	0.5287274122238159	0.52140873670578	0.33699432015419006
0.7133978	0.2473953	Q9NYN1	0.5978198647499084	0.3833616077899933	0.4704723656177521
0.8916734	0.11717161	Q96K83	0.5692137479782104	0.5568552613258362	0.35108208656311035
0.59037393	0.51292485	P13987	0.5748707056045532	0.3620974123477936	0.4093193113803863
0.66332716	0.43360978	P0DML3	0.5818881392478943	0.3594370484352112	0.4464391767978668
0.7504007	0.2774287	P15172	0.5873563289642334	0.5244179964065552	0.4261630177497864
0.62849224	0.33094442	Q6ZN04	0.515019416809082	0.5713043212890625	0.31460002064704895
0.8909079	0.087235615	P51858	0.446363240480423	0.5554817318916321	0.2770785987377167
0.7350973	0.26619214	Q15329	0.571907639503479	0.5490618348121643	0.39006903767585754
0.82992435	0.11342586	Q96PU4	0.4811609387397766	0.5579878687858582	0.4516703486442566
0.76442784	0.20632504	P36896	0.5248578786849976	0.41105741262435913	0.5316340923309326
0.82368773	0.17050734	Q96RT1	0.4430100619792938	0.6354935765266418	0.3957497775554657
0.7511152	0.24628156	P20337	0.577085018157959	0.3733046650886536	0.535627007484436
0.6180203	0.35012954	O00212	0.5926522612571716	0.3412487208843231	0.4927586019039154
0.8149149	0.18294725	Q8TB52	0.5738725066184998	0.5148699283599854	0.3443334102630615
0.74754435	0.22441389	P84095	0.558048665523529	0.36571723222732544	0.5087588429450989
0.8704104	0.10102111	O75400	0.525102436542511	0.5128684043884277	0.4450704753398895
0.59854805	0.45519882	Q8WUD1	0.5695849061012268	0.4479796588420868	0.3440728187561035
0.78211236	0.19022225	Q99805	0.5109524130821228	0.27782395482063293	0.7004765272140503
0.7526414	0.27557024	Q8N6I1	0.5377944111824036	0.3531370162963867	0.6065698266029358
0.7664775	0.21187648	Q49AG3	0.6056717038154602	0.44824570417404175	0.3801425397396088
0.7701533	0.2315967	Q16254	0.5677067041397095	0.5578155517578125	0.3556368947029114
0.93843967	0.056107063	P56177	0.6514557003974915	0.6004914045333862	0.30175578594207764
0.75832397	0.25879556	P61812	0.5148977637290955	0.5007911324501038	0.42061054706573486
0.85198545	0.14789635	P22670	0.5829011797904968	0.6357909440994263	0.29694798588752747
0.89061046	0.10730095	P49711	0.5480796694755554	0.5733963251113892	0.3695114552974701
0.60638356	0.46520194	P11465	0.59680938720703125	0.38787397742271423	0.4260042905807495
0.8634825	0.13847351	Q9UJU2	0.6087467670440674	0.6557238698005676	0.3051547408103943
0.5563293	0.47011802	P31273	0.6448883414268494	0.5278434157371521	0.29162731766700745
0.6398246	0.3660089	Q15915	0.5808051824569702	0.5495768189430237	0.33423078060150146
0.7097069	0.34004983	P43268	0.5657533407211304	0.684516191482544	0.2882426083087921
0.68523896	0.4325945	P36956	0.5156624913215637	0.6001633405685425	0.42957592010498047
0.85754615	0.12652211	Q06546	0.6149330735206604	0.5013181567192078	0.3387279808521271
0.51198775	0.4700502	Q96RS0	0.4779447317123413	0.5130036473274231	0.44968026876449585
0.50793093	0.5201657	Q13503	0.5625858306884766	0.4833580255508423	0.4321212768554687
0.7482129	0.2526897	Q71F56	0.4710935354232788	0.5536466836929321	0.5053250789642334
0.753036	0.2574157	Q9UHV7	0.5095195770263672	0.5444679260253906	0.5331367254257202
0.5270926	0.5028443	Q9ULK4	0.5577857494354248	0.3957179486751557	0.6092581748962402
0.72523785	0.29594916	P24863	0.5729292631149292	0.28267762064933777	0.5639281868934631
0.8472664	0.15184242	P49336	0.48748451471328735	0.4962032735347748	0.5503756403923035
0.79802155	0.18404213	Q9BWU1	0.47588884830474854	0.5195217132568359	0.5048166513442993
0.7310296	0.26641282	A0JLT2	0.49798280000686646	0.6781373023986816	0.33113420009613037
0.72340965	0.28378192	Q9NWA0	0.5442675948143005	0.4824894070625305	0.2837007939815521
0.6650585	0.33650684	O95402	0.48143112659454346	0.5657181739807129	0.5086935758590698
0.8316537	0.17179826	P28702	0.6227043867111206	0.4929145872592926	0.3902631402015686
0.8588178	0.13865383	P25440	0.48661184310913086	0.5620183944702148	0.5083335638046265
0.84057105	0.16606624	P35398	0.6398187279701233	0.41157394647598267	0.379150927066803
0.8830251	0.13268586	P43694	0.5528423190116882	0.5658547878265381	0.42886772751808167
0.83185905	0.16331808	Q06330	0.5572089552879333	0.5117301344871521	0.4273201525211334
0.7179136	0.29047167	P50750	0.6178421378135681	0.30453944206237793	0.6218902468681335
0.8181346	0.16200173	Q9Y4A5	0.569055438041687	0.6088287234306335	0.3720223605632782
0.7801127	0.20851374	O00268	0.5488772392272949	0.496645987033844	0.4765084981918335
0.8184423	0.17380752	Q7KZ85	0.4498099386692047	0.5847434401512146	0.48880520462989807
0.6477488	0.43481535	Q12772	0.5508792400360107	0.5179233551025391	0.4768982529640198
0.8718712	0.14471982	Q92908	0.4251648187637329	0.6694309711456299	0.3952990770339966
0.8663946	0.117359065	O60885	0.48301902413368225	0.5507341623306274	0.44658395648002625
0.82486683	0.17606267	Q92585	0.47998282313346863	0.6007426977157593	0.33154192566871643
0.7222511	0.33476204	P55055	0.6418453454971313	0.44515472650527954	0.3171493411064148
0.87421495	0.1115692	Q9Y5B9	0.5228407979011536	0.5426417589187622	0.49350234866142273
0.85394025	0.13413101	P10828	0.6971063017845154	0.3456957936286926	0.3660489618778229
0.85116005	0.12475188	P63244	0.5221371650695801	0.5413922071456909	0.3218044936656952
0.8756314	0.13334699	P48436	0.6812924146652222	0.6629716157913208	0.23098941147327423
0.791608	0.21546564000000001	P24864	0.4544470012187958	0.5350444316864014	0.4090568721294403
0.86527485	0.09973496	O00148	0.5244027376174927	0.4239198863506317	0.47426411509513855
0.7263972	0.3155272	P14923	0.4109001159667969	0.5029858350753784	0.4956727623939514
0.826458	0.16927421	P61160	0.5369313359260559	0.3673637509346008	0.4677187502384186
0.76299095	0.24364829	P25787	0.4923383891582489	0.4017922878265381	0.4344764351844787
0.82599217	0.18089156	Q16204	0.5999999642372131	0.5638706684112549	0.3878569006919861
0.85308105	0.16343209	Q13887	0.5724090933799744	0.5924203991889954	0.326776921749115
0.74686986	0.26465255	O96020	0.4275580942630768	0.5299217700958252	0.4804195761680603
0.85195464	0.1441418	P04198	0.5302661061286926	0.5748241543769836	0.3844471573829651
0.85578287	0.16622873	Q14494	0.534018337726593	0.5299975872039795	0.38429397344589233
0.58322185	0.47551686	Q9UBI4	0.6290866136550903	0.35622766613960266	0.47594571113586426
0.8537093	0.16852938	Q9Y5W3	0.5896967053413391	0.5937349200248718	0.25637170672416687
0.9004749	0.111505955	Q99502	0.46630412340164185	0.6022745966911316	0.5139304995536804
0.52846026	0.5015883	Q14258	0.4364018440246582	0.5638355612754822	0.4381168782711029
0.7878687	0.2171959	O75592	0.5776681303977966	0.6131942868232727	0.3710646331310272
0.8020182	0.20614068	P0C2W1	0.6208759546279907	0.4224196672439575	0.37163981795310974
0.78501050000000006	0.21557921	Q9ULT8	0.4763022065162658	0.5731098055839539	0.40927034616470337
0.5620435	0.4390029	P78406	0.5538541674613953	0.5078511834144592	0.37349170446395874
0.51119995	0.5027552	Q9BRS2	0.5021439790725708	0.5496976971626282	0.45774272084236145
0.54456115	0.48412612	P53350	0.5484569072723389	0.40238967537879944	0.5309483408927917
0.61383367	0.36339495	Q8WUJ0	0.591477632522583	0.3828163743019104	0.4878014326095581
0.8112852	0.18640126	Q13118	0.6841534376144409	0.5116826891899109	0.3016054630279541
0.78118455	0.22268069	Q9Y5J3	0.5380469560623169	0.5849875211715698	0.3535282611846924
0.74197495	0.25226957	Q96FE5	0.5183572173118591	0.4705637395381927	0.49519801139831543
0.6664264	0.36603266	Q149N8	0.4535246193408966	0.4865199327468872	0.5254124999046326
0.78976476	0.21581566	P12004	0.5901382565498352	0.40655964612960815	0.39931297302246094
0.8052602	0.22061044	P54727	0.6180915236473083	0.506727933883667	0.29750266671180725
0.77964956	0.25482458	P06401	0.5705274939537048	0.5204227566719055	0.347029447555542
0.9005458	0.06957662	Q13838	0.5539190769195557	0.3112119436264038	0.5221468210220337
0.8310379	0.18077865	P43699	0.6181970834732056	0.6806858777999878	0.2324400544166565
0.75398827	0.28155553	P14672	0.612284779548645	0.2567201256752014	0.5976964235305786
0.80082667	0.20804836	Q01201	0.4750131070613861	0.641791582107544	0.3243444561958313
0.6133452	0.37771583	Q9NPF5	0.5674274563789368	0.48427262902259827	0.45998942852020264
0.8501716	0.1372276	P02794	0.4952032268047333	0.41649696230888367	0.3811889886856079
0.84070086	0.15885566	Q9NQB0	0.5444056391716003	0.6675173044204712	0.3206788897514343
0.8626824	0.14206716	Q9BZ95	0.4420203864574432	0.5735586285591125	0.4225271344184875
0.7633319	0.22766286	Q8IUH5	0.515956461429596	0.3642567694187164	0.5403002500534058
0.5626562	0.5100207	Q9Y572	0.5852806568145752	0.4454147517681122	0.47479575872421265
0.8653788	0.118585914	Q16695	0.5232493281364441	0.5291860699653625	0.3801150321960449
0.80743146	0.17943726	Q96SB3	0.5294157266616821	0.6025302410125732	0.40008822083473206
0.85308826	0.17415671	P23760	0.6254900097846985	0.6338359117507935	0.30570948123931885
0.7625636	0.20430146	O94910	0.44952356815338135	0.4406214654445648	0.7112419009208679
0.8266311	0.18181437	Q9UK61	0.4320022761821747	0.5966411232948303	0.499090313911438
0.8810492	0.16485795	P35749	0.6284656524658203	0.38700610399246216	0.4862902462482453
0.803016	0.1949354	Q86Z02	0.5461733937263489	0.5118595957756042	0.5291059613227844
0.75548255	0.28458014	P01137	0.5098780989646912	0.5444066524505615	0.39321908354759216
0.59205264	0.47483268	O43293	0.5837293267250061	0.37664055824279785	0.5640559792518616
0.8456395	0.17895035	P11277	0.44779136776924133	0.4360245764255524	0.7142255902290344
0.7784788	0.21339288	Q13618	0.6034192442893982	0.4339612424373626	0.3811683356761933
0.7462555	0.22062337	P27037	0.5554113984107971	0.3014809191226959	0.58919358253479
0.6902616	0.23883632	Q7L7X3	0.5994811654090881	0.3616071045398712	0.5633388757705688
0.7897061	0.19806272	P35659	0.5456650257110596	0.601036548614502	0.43822965025901794
0.5487891	0.63038486	Q9Y2K3	0.6404861807823181	0.40964439511299133	0.3852584958076477
0.6482725	0.3539231	Q5JVS0	0.4850724339485169	0.6203851103782654	0.29058483242988586
0.78351635	0.25142083	Q69YQ0	0.5649234056472778	0.5273647904396057	0.4929045140743256
0.86597544	0.14451195	Q8N680	0.522742748260498	0.5540907382965088	0.4402146935462952
0.75194174	0.23697405	Q9HCK0	0.5771849155426025	0.5694631338119507	0.3673307597637177
0.82103723	0.16968621	Q6NXT2	0.5009593963623047	0.5482209324836731	0.3718128502368927
0.83162564	0.16732788	Q9NRC1	0.5607843995094299	0.3560395836830139	0.5248634219169617
0.71441317	0.30379567	P46379	0.4460539221763611	0.6680684089660645	0.3610994517803192
0.8213966	0.15455414	P62140	0.4719395339488983	0.4807468056678772	0.4650558233261109
0.8186532	0.1736432	O00267	0.44645220041275024	0.5837562680244446	0.3675130009651184
0.83485407	0.160657	Q96IP4	0.5553228259086609	0.4570450186729431	0.41170668601989746
0.83292735	0.15368788	Q7Z6E9	0.37418311834335327	0.6757163405418396	0.34338700771331787
0.6687253	0.44911477	Q4LDE5	0.6194639801979065	0.5547722578048706	0.37306445837020874
0.8284571	0.17160407	P12644	0.5276246070861816	0.5281489491462708	0.4053605794906616
0.864517	0.12607135	Q9ULU4	0.4882684350013733	0.5560111999511719	0.3708400130271912
0.82756627	0.14576533	Q9Y561	0.5071572661399841	0.4790003299713135	0.41388458013534546
0.61931026	0.43643892	P17029	0.5414173603057861	0.5229198336601257	0.4311787784099579
0.895283	0.13528599	Q8TD26	0.5784710645675659	0.5887249112129211	0.35915622115135193
0.5946506	0.49683866	P08100	0.5685088038444519	0.28789934515953064	0.725113034248352
0.5268382	0.4770294	P42285	0.3667113780975342	0.4663296341896057	0.6169242858886719
0.76817256	0.23408048	P30281	0.5764111876487732	0.4614384770393371	0.3638319671154022
0.83145875	0.16308491	Q01094	0.569980263710022	0.6085168719291687	0.3277924358844757
0.62454855	0.36321327	Q9NZ63	0.5374326705932617	0.6541160345077515	0.2615271508693695
0.7780049	0.2144147	O60381	0.6359507441520691	0.4982771873474121	0.35944777727127075
0.6224764	0.4007086	P28324	0.6103338599205017	0.6142910122871399	0.30878913402557373
0.6751396	0.332221	O14543	0.622300386428833	0.4868523478507995	0.32945844531059265
0.7402525	0.2867344	P08138	0.5493432283401489	0.3613092601299286	0.48725107312202454
0.80610156	0.18194011	P62942	0.6937065124511719	0.39738771319389343	0.25461331009864807
0.8111991	0.20944594	P12830	0.5284038186073303	0.634674072265625	0.40711045265197754
0.8716079	0.12031055	P17480	0.7100133299827576	0.5244780778884888	0.2742767333984375
0.8227341	0.11235936	P46777	0.543731689453125	0.4800705015659332	0.4116949141025543
0.79688066	0.22642109	P62195	0.5329104065895081	0.5667502880096436	0.4130947291851044
0.84423316	0.12502281	Q8N488	0.5117999315261841	0.6351144313812256	0.30117058753967285
0.7925517	0.20395763	Q13619	0.5559799671173096	0.45788106322288513	0.4350910782814026
0.69350755	0.33945504	O15055	0.4204261898994446	0.6088671684265137	0.4532615840435028
0.8090538	0.18437023	O95376	0.5013875365257263	0.457417756319046	0.36884382367134094
0.852436	0.15566304	Q16665	0.510188102722168	0.5006481409072876	0.35621845722198486
0.53509825	0.4723608	Q9NR12	0.531191885471344	0.5713934898376465	0.3818690776824951
0.78238666	0.21308987	P48730	0.5375033020973206	0.42670372128486633	0.5020740032196045
0.56706464	0.5092945	P04271	0.6036380529403687	0.23143163323402405	0.5915878415107727
0.75274134	0.2693127	P17980	0.4879746437072754	0.5838700532913208	0.49050945043563843
0.8342203	0.15527107	P49792	0.60080486536026	0.616046667098999	0.35761186480522156
0.81551886	0.17451116	P61081	0.5736175179481506	0.3725157082080841	0.5141972899436951
0.7190418	0.28232262	P13693	0.4908232986927033	0.4206060767173767	0.4538891315460205
0.75545764	0.2529688	O14818	0.5894759893417358	0.3769755959510803	0.4366244971752167
0.85329056	0.15470804	O60684	0.4237346053123474	0.5163518786430359	0.478972852230072
0.6331566	0.39889413	P23458	0.5119878649711609	0.31625431776046753	0.5866095423698425
0.6456568	0.39027673	Q9Y6B2	0.5213181972503662	0.5481495261192322	0.29881834983825684
0.7109782	0.3204237	Q00688	0.6015726327896118	0.42950090765953064	0.36577436327934265
0.5722434	0.42021435	Q6K0P9	0.5364474654197693	0.5630642175674438	0.3830141127109528
0.8035908	0.20971079	P18847	0.6249179244041443	0.4721255600452423	0.3402782082557678
0.8025708	0.16937676	Q9UQ80	0.5577362179756165	0.4715878367424011	0.4274019598960877
0.843129	0.15379144	Q9H4L4	0.4565854072570801	0.5986593961715698	0.36441749334335327
0.55005753	0.46206474	Q15361	0.4758748710155487	0.6311066746711731	0.3329956829547882
0.6893548	0.4393326	Q15466	0.571647047996521	0.3966898322105408	0.3292176127433777
0.7962246	0.20228234	P11309	0.6143594980239868	0.213368758559227	0.6475672125816345
0.8251229	0.16353513	P14316	0.584800124168396	0.6216350197792053	0.2642022371292114
0.6294637	0.37368366	Q9NXV6	0.4377070367336273	0.5885701775550842	0.3997218310832978
0.6965641	0.37291214	Q13268	0.6042248010635376	0.25871211290359497	0.5471076369285583
0.901894	0.106837444	P40424	0.6292591691017151	0.5490516424179077	0.27262452244758606
0.8252575	0.15044694	Q969T4	0.5603567361831665	0.5144426822662354	0.45949575304985046
0.87854445	0.12613778	O43623	0.5927701592445374	0.566113293170929	0.2647229731082916
0.7779293	0.17228769	Q9H0Z9	0.6520361304283142	0.3866353332996368	0.2946774363517761
0.88543487	0.08595905	P11387	0.5019336938858032	0.5356091856956482	0.5113899111747742
0.5266841	0.5460559	Q5XUX0	0.4779147505760193	0.5973545908927917	0.3705582320690155
0.5230578	0.52605397	P46695	0.5132335424423218	0.5549076199531555	0.3539416193962097
0.73325837	0.259474	Q92540	0.4212073087692261	0.5391035079956055	0.5600911378860474
0.8647676	0.09577953	Q6NSJ2	0.5661426186561584	0.524709939956665	0.4021061360836029
0.8345021	0.161841	P15692	0.554882824420929	0.5178481936454773	0.36089932918548584
0.55823874	0.4680485	P17861	0.6570149064064026	0.43295785784721375	0.45984190702438354
0.7295115	0.27760074	Q9H992	0.42299315333366394	0.6599765419960022	0.3311963975429535
0.8840487	0.09821874	P52926	0.6735957264900208	0.5258918404579163	0.1755417287349701
0.6423875	0.49664122	P14649	0.48714444041252136	0.5231385827064514	0.45713821053504944
0.63520503	0.39795518	Q8NEZ5	0.6084414720535278	0.39652231335639954	0.4186576902866363
0.7466007	0.24990416	O95467	NA	NA	NA
0.7466007	0.24990416	P63092	NA	NA	NA
0.7466007	0.24990416	P84996	NA	NA	NA
0.7495069	0.24709603	Q5JWF2	0.4485158920288086	0.6094306111335754	0.5266655087471008
0.8262536	0.1660689	Q13972	0.5462000966072083	0.4183011651039123	0.3891152739524842
0.8864673	0.084423825	O94906	0.43709152936935425	0.4385291934013366	0.6598320603370667
0.8490192	0.16272333	P07197	0.5622420907020569	0.49318307638168335	0.4075753390789032
0.91793835	0.052087314	Q8WXA9	0.5245880484580994	0.5967947244644165	0.27551424503326416
0.55725545	0.46148115	P29083	0.5192698240280151	0.46427181363105774	0.4621654450893402
0.7923503	0.16762252	P46776	0.5564959049224854	0.561609148979187	0.4067662656307221
0.850355	0.15226547000000001	Q12840	0.5108960270881653	0.4809323251247406	0.4630908966064453
0.64626396	0.44758588	P23297	0.6274992227554321	0.2338200807571411	0.657252848148346
0.8704245	0.13424954	Q9UQE7	0.6728891730308533	0.41163235902786255	0.5139085650444031
0.8528216	0.118526906	P20309	0.4857264757156372	0.37826472520828247	0.6997884511947632
0.78522116	0.27967855	P26447	0.5490722060203552	0.40904366970062256	0.4675518572330475
0.7339801	0.20277973	P23468	0.560650110244751	0.38255590200424194	0.515981137752533
0.8326814	0.22000459	O75347	0.6696293354034424	0.22146862745285031	0.4715928137302398
0.68039125	0.38974565	O60502	0.5707022547721863	0.49826177954673767	0.5233092904090881
0.6330337	0.3281129	Q5HY98	0.6171369552612305	0.4416235387325287	0.346938818693161
0.78830534	0.2217021	Q9Y2K1	0.5359540581703186	0.574880838394165	0.4361741244792938
0.673555	0.28782085	Q16626	0.5011721849441528	0.45790165662765503	0.2431367188692093
0.8778463	0.08939689	Q9Y520	0.5538937449455261	0.6923826932907104	0.33729591965675354
0.68138796	0.5354282	P10909	0.5260955095291138	0.4989063143730163	0.3816509246826172
0.7905661	0.23562351	Q92736	0.5832116007804871	0.5978438854217529	0.3708155751228333
0.6017175	0.3909935	Q9NXE8	0.5715541243553162	0.47806116938591	0.37616509199142456
0.7166028	0.26931283	P52736	0.512856125831604	0.5001206398010254	0.3774065375328064
0.68241507	0.30568272	O75493	0.5527803897857666	0.5045552253723145	0.36210572719573975
0.7858824	0.20661198	Q8NBN3	0.4875161349773407	0.29075756669044495	0.7137734293937683
0.7674262	0.25447506	Q16623	0.5177248120307922	0.4638756215572357	0.4269148111343384
0.62889665	0.40815228	Q9UGP8	0.5273561477661133	0.47862163186073303	0.5003644227981567
0.6925095	0.29367048	P09132	0.5386237502098083	0.4539530873298645	0.34740182757377625
0.5996179	0.36265177	Q86V86	0.6183313131332397	0.33517777919769287	0.5348357558250427
0.7853679	0.2044565	P49674	0.5250675082206726	0.4476203322410583	0.4868510365486145
0.90825915	0.07659902	Q01105	0.5236883759498596	0.424856573343277	0.4247315526008606
0.6846981	0.3905647	O94985	0.5367510318756104	0.5538063049316406	0.4629331529140472
0.8688806	0.11876714	O15297	0.4740324020385742	0.48502084612846375	0.4332641661167145
0.5024568	0.5249441	P42566	0.5813800692558289	0.4617471098899842	0.4358176589012146
0.7593325	0.25564235	Q9H1E3	0.5804246664047241	0.54271000623703	0.2335379123687744
0.8571318	0.1712232	P11137	0.40927907824516296	0.693406879901886	0.3775098919868469
0.7824312	0.22212741	Q5VUB5	0.5633872151374817	0.5798091292381287	0.41801759600639343
0.83176285	0.14852168	Q9UQB8	0.535750150680542	0.5061823725700378	0.411967009305954
0.6140563	0.3478143	Q5RHP9	0.4295187294483185	0.6670857667922974	0.3375226855278015
0.75408316	0.4176556	P35908	0.6451267004013062	0.42217597365379333	0.33096909523010254
0.82277584	0.2129652	P35527	0.6427738070487976	0.37987837195396423	0.36460578441619873
0.8699401	0.11595617	P47869	0.6011282801628113	0.2816602289676666	0.6694881916046143
0.82383746	0.29762876	P02533	0.6835444569587708	0.2930787205696106	0.3962485194206238
0.78765815	0.11838868	P62854	0.44279539585113525	0.6286687254905701	0.30167630314826965
0.6392018	0.31490594	P62750	0.5097174644470215	0.6468005776405334	0.23290406167507172
0.80364054	0.13474512	Q02543	0.7028772234916687	0.3608357310295105	0.2807233929634094
0.83111143	0.1378307	P25398	0.5527142882347107	0.41245976090431213	0.3666343986988067
0.73996544	0.23382811	P62244	0.4507361054420471	0.5406314134597778	0.27888450026512146
0.79695696	0.17657085	P08865	0.5436303615570068	0.46814799308776855	0.484874427318573
0.7432853	0.21830368	P46782	0.5335381031036377	0.4694410264492035	0.4535892903804779
0.8085887	0.1363955	P62917	0.5543279051780701	0.5637057423591614	0.3602435886859894
0.77542007	0.15876125	P63173	0.6368250846862793	0.3382807672023773	0.3410099744796753
0.77098185	0.20496443	P55769	0.5867457389831543	0.4648448228836059	0.37801358103752136
0.86723465	0.10353132	Q5TC82	0.4641464650630951	0.6739296317100525	0.34598106145858765
0.5786281	0.4246213	Q4G0J3	0.5285535454750061	0.522996187210083	0.4304744899272918
0.74826294	0.2501036	Q92988	0.6338984966278076	0.6283912062644958	0.2733244299888611
0.84886384	0.12071322	Q92900	0.4099652767181397	0.6039896607398987	0.4686271548271179
0.6610401	0.36330205	Q16891	0.48471468687057495	0.5735019445419312	0.4453352391719818
0.8664205	0.11115708	Q99879	0.4884500503540039	0.48453208804130554	0.34353187680244446
0.5609883	0.5225949	P01730	0.4711114764213562	0.3467400372028351	0.6508702039718628
0.82190585	0.12491795	P62847	0.7074809670448303	0.3808276057243347	0.3389618694782257
0.87186337	0.10495897	Q7L2E3	0.4731045961380005	0.4926038384437561	0.5050402283668518
0.86687	0.10402769	Q7RTV0	0.5718384981155396	0.48243430256843567	0.2749522626399994
0.86447716	0.109382465	O43395	0.543410062789917	0.4748700559139252	0.3756594657897949
0.72260225	0.28091106	P24534	0.524150013923645	0.5335385799407959	0.4283527433872223
0.607335	0.41805124	Q9Y4P3	0.5327767133712769	0.4785293936729431	0.4702591001987457
0.7213695	0.26229107	P16402	0.6361871361732483	0.6266095042228699	0.17872987687587738
0.84255904	0.13903378	Q9BY07	0.4788346290588379	0.3779240846633911	0.740259051322937
0.83028054	0.14320225	Q8TCD1	0.5207846164703369	0.3659223020076752	0.4806663393974304
0.9065919	0.06249579	O75494	0.5266633033752441	0.5709986686706543	0.2738611102104187
0.8183508	0.17393179	Q00325	0.5625571608543396	0.3821258842945099	0.577981173992157
0.57537794	0.4616664	Q8NF91	0.6166998744010925	0.5549348592758179	0.3519003093242645
0.8924293	0.116519295	Q9Y277	0.5514690279960632	0.3678361475467682	0.4252784550189972
0.8898166	0.09745049	Q14240	0.5311698317527771	0.3795478045940399	0.4684991240501404
0.86145824	0.12709256	Q9HCK5	0.4930203855037689	0.4909200370311737	0.5025779008865356
0.8020752	0.17353372	Q9Y3B4	0.6612571477890015	0.4053979516029358	0.39264848828315735
0.8970105	0.0719811	P26368	0.5160090923309326	0.4550350606441498	0.5096142888069153
0.78405505	0.20646462	Q9H2U1	0.5379441976547241	0.49701163172721863	0.48360520601272583
0.6392329	0.3780799	Q5T9A4	0.5397189855575562	0.506332516670227	0.5392257571220398
0.5528705	0.5277063	Q9NSD9	0.5055473446846008	0.4693787693977356	0.5226192474365234
0.649874	0.37051356	Q9NR80	0.4772657454013825	0.5519108176231384	0.4898745119571686
0.84622747	0.124316946	P37108	0.5850594639778137	0.3874669373035431	0.353587806224823
0.7533707	0.20017429	P62910	0.5800962448120117	0.424132764339447	0.3049170970916748
0.657046	0.28001502	P62857	0.6047478318214417	0.5810955166816711	0.2191847264766693
0.8966001	0.10103382	Q92973	0.47184163331985474	0.46090826392173767	0.562149703502655
0.55655456	0.4651955	Q8NEE6	0.49059996008872986	0.3951931893825531	0.4855204224586487
0.7491037	0.30435273	P08133	0.526400089263916	0.29559606313705444	0.5789791941642761
0.68072146	0.3383803	Q8NC42	0.4883241355419159	0.489502489566803	0.4620983302593231
0.7081518	0.2946142	Q13617	0.53349769115448	0.5349419713020325	0.4170366823673248
0.60701144	0.4010746	Q9UMR2	0.45698148012161255	0.4935836493968963	0.4709234833717346
0.78114307	0.22338122	Q13347	0.5921763777732849	0.41524526476860046	0.28683343529701233
0.7046531	0.30409932	Q9UKN8	0.4983435571193695	0.5569454431533813	0.4684279263019562
0.7528085	0.25670308	Q99613	0.44612112641334534	0.6398259997367859	0.48929834365844727
0.64572704	0.38201314	Q7L2H7	0.5492692589759827	0.4916759431362152	0.43507120013237
0.77075857	0.22765402	Q92616	0.5188151001930237	0.40343043208122253	0.51972496509552
0.61217415	0.40945294	Q9BY44	0.5029031038284302	0.5721482634544373	0.43918246030807495
0.7709402	0.22063324	Q15020	0.38122326135635376	0.503892719745636	0.5778332948684692
0.8379623	0.13271342	Q96SB4	0.5232056975364685	0.4127705991268158	0.6135737895965576
0.89253545	0.11627315	P45880	0.5469862222671509	0.35829177498817444	0.4222091138362885
0.76891506	0.22504418	Q9UPY3	0.4866620898246765	0.4512273669242859	0.5581389665603638
0.7382639	0.17305464	P49207	0.49435701966285706	0.4610691964626312	0.3357263505458832
0.647632	0.3681693	O15068	0.4695385098457336	0.5608980059623718	0.42484793066978455
0.89915305	0.07045282	Q12905	0.5500550270080566	0.41651731729507446	0.4201621413230896
0.87305766	0.09170695	P51116	0.4878057539463043	0.5685787200927734	0.3966848850250244
0.5049395	0.5521243	Q96LD8	0.45065027475357056	0.4132294058799744	0.46452099084854126
0.73776406	0.26725617	P04843	0.5222294926643372	0.34470123052597046	0.69167327880859375
0.80125165	0.16272238	P61353	0.7487662434577942	0.3140046298503876	0.38027632236480713
0.6498547	0.39103284	Q5D862	0.35915419459342957	0.6859336495399475	0.331381231546402
0.8537167	0.12135778	Q9UJZ1	0.6133840084075928	0.4235936403274536	0.40425631403923035
0.6524255	0.3712157	Q8IZL8	0.4534868001937866	0.6120314002037048	0.423926055431366
0.56165355	0.50247514	P39656	0.5732513070106506	0.34457698464393616	0.5439015030860901
0.51611745	0.5283792	Q9BQ75	0.4823909103870392	0.5442991852760315	0.3829734325408935
0.6889387	0.31287637	Q9H4B7	0.46454906463623047	0.50132817029953	0.4800565540790558
0.8397203	0.10390993	P62269	0.5989153385162354	0.42707425355911255	0.3103761076927185
0.82986015	0.1443019	P51114	0.5309566855430603	0.5099080204963684	0.4645293354988098
0.8667202	0.12653238	O15371	0.5381081104278564	0.4502599835395813	0.4224562048912048
0.88087326	0.09253143	Q9NR30	0.3840904533863067	0.5501533150672913	0.5175358653068542
0.87022907	0.14247909	P21796	0.5010849833488464	0.5057560801506042	0.3489421308040619
0.8922002	0.07591486	Q01081	0.48284777998924255	0.5167744755744934	0.366703599691391
0.8842207	0.08450896	O00425	0.4983953535556793	0.502998411655426	0.4275134801864624
0.764281	0.22786002	Q9NXF1	0.4902093708515167	0.4347870349884033	0.5514470338821411
0.51962227	0.49054512	Q9BZE4	0.5634668469429016	0.47910043597221375	0.46803969144821167
0.5868656	0.3776245	P61927	0.7007900476455688	0.4384872317314148	0.18627727031707764
0.8533927	0.12701176	P04908	0.49303847551345825	0.4917924404144287	0.369360089302063
0.7114503	0.22188601	P62841	0.6023635268211365	0.4803294539451599	0.36930084228515625
0.8572547	0.15616001	P35498	0.4001721441745758	0.3617797791957855	0.809707522392273
0.89637125	0.063670136	Q9BWF3	0.5275228023529053	0.6060775518417358	0.27249470353126526
0.6753282	0.33656245	Q13564	0.5705835223197937	0.3943893611431122	0.5111146569252014
0.5257283	0.50700873	Q86YZ3	0.5380501747131348	0.6613813638687134	0.32860851287841797
0.50168353	0.60065496	Q9UBM7	0.5266770124435425	0.356889933347702	0.6275043487548828
0.6493202	0.30089873	P62861	NA	NA	NA
0.62850815	0.45900187	P08473	0.461482435464859	0.39829471707344055	0.4977400302886963
0.8922141	0.10146048	P62807	0.47496089339256287	0.5018665790557861	0.39973458647727966
0.8855195	0.083189614	P38919	0.567823052406311	0.3017723560333252	0.48633232712745667
0.7228545	0.28207603	Q92551	0.45517268776893616	0.37996694445610046	0.5211865901947021
0.8588681	0.15360571	O75444	0.4783299267292022	0.5836483836174011	0.3999984860420227
0.8891608	0.10485715	Q12873	0.5021602511405945	0.5371682047843933	0.4888945519924164
0.8480947	0.14396456	Q15326	0.4955694973468781	0.4994009733200073	0.41190773248672485
0.9055254	0.06418843	Q01130	0.5566891431808472	0.5780957937240601	0.20233936607837677
0.8527849	0.16066028	Q16534	0.5698723196983337	0.4826895296573639	0.338599294424057
0.86352605	0.1276592	O15047	0.42730554938316345	0.6693045496940613	0.4293453097343445
0.8114172	0.17048678	Q5TI25	0.5340849757194519	0.4280029535293579	0.4414181411266327
0.6820113	0.36005643	P31152	0.5175746083259583	0.5047152042388916	0.5289075374603271
0.80999947	0.16720164	O14917	0.5568681359291077	0.5653252601623535	0.444691926240921
0.8622642	0.12824562	Q15291	0.4122342765331268	0.57033771276474	0.49899494647979736
0.5696902	0.48136818	Q9UKA1	0.5360100269317627	0.4959774315357208	0.401179164648056
0.85090053	0.1341816	P61964	0.5183770656585693	0.47653794288635254	0.37127065658569336
0.7869551	0.18880486	Q9P0K1	0.4557321071624756	0.6365361213684082	0.46464958786964417
0.7273628	0.2398969	Q9HAU5	0.43590590357780457	0.6389584541320801	0.4462929368019104
0.7211776	0.29195675	P34741	0.6044182777404785	0.4578697979450226	0.5330570340156555
0.86904556	0.12567413	Q8IZD2	0.416283518075943	0.6540194749832153	0.4207220673561096
0.6667734	0.36790004	O15083	0.5990209579467773	0.4924899637699127	0.4527972638607025
0.71981776	0.31969318	P10721	0.5393539667129517	0.41029247641563416	0.6197364926338196
0.8407751	0.15668446	Q9UBL3	0.4688001275062561	0.5901364684104919	0.4281785488128662
0.8925295	0.10816175	P51531	0.5096275210380554	0.4890614449977875	0.5177700519561768
0.7931583	0.17181557	Q5TKA1	0.5940818786621094	0.4273360669612885	0.407251238822937
0.58927375	0.45917267	P34981	0.5962796807289124	0.2579059600830078	0.6855703592300415
0.7673152	0.20621508	O15394	0.5277918577194214	0.5313006639480591	0.4802683889865875
0.89376545	0.063554645	P20962	0.5959086418151855	0.48287105560302734	0.2647654116153717
0.86321145	0.10337763	Q9H074	0.47082847356796265	0.6279584765434265	0.3442407250404358
0.74096406	0.2899666	Q9H5J0	0.5344659090042114	0.5920401215553284	0.34540122747421265
0.8394836	0.15265128	P05549	0.4967936873435974	0.5513082146644592	0.35816237330436707
0.8407171	0.14797662	P18146	0.5624815225601196	0.6323539018630981	0.21469523012638092
0.7912138	0.20624597	Q99608	0.679196834564209	0.3959375321865082	0.3285493552684784
0.88111234	0.10499106	P02545	0.5999329686164856	0.5063512325286865	0.4208348095417022
0.6930106	0.34585232	P11274	0.4488904476165771	0.5836042761802673	0.43903085589408875
0.59922224	0.44059268	Q8WUF5	0.4127415418624878	0.5957928895950317	0.47186392545700073
0.7896216	0.21564661	P25208	0.607396125793457	0.4637742638587952	0.28687992691993713
0.5105518	0.58972937	Q16611	0.5416706204414368	0.3812137246131897	0.4793186783790589
0.89183056	0.09881366	Q86X55	0.5496825575828552	0.4050061404705048	0.502106249332428
0.77000123	0.2592245	P09874	0.5227758884429932	0.4306525588035583	0.49200475215911865
0.888402	0.114184886	Q13330	0.4941581785678863	0.5403956174850464	0.4219900965690613
0.9006904	0.094944075	O94776	0.47391584515571594	0.6215445399284363	0.3821210861206054
0.8503521	0.13021103	Q9UNL4	0.5570042729377747	0.4215112030506134	0.43556639552116394
0.52471966	0.49307975	Q8WYH8	0.500573456287384	0.48139747977256775	0.42033833265304565
0.658732	0.3349514	O75528	0.5196509957313538	0.5221899151802063	0.46570032835006714
0.6387813	0.3558658	Q8TBK6	0.6047083139419556	0.5192217826843262	0.2896781861782074
0.6915462	0.42901653	Q16363	0.4483979046344757	0.5440086722373962	0.4865430891513825
0.6485354	0.32153413	P55199	0.5650761723518372	0.5358840227127075	0.42187541723251343
0.8671543	0.14759335	P09429	0.715124249458313	0.46491560339927673	0.2720157504081726
0.5692199	0.491792	Q9H4B4	0.578341543674469	0.4730570912361145	0.4579091072082519
0.6656332	0.4112361	P35354	0.4818350672721863	0.5159252285957336	0.4943399727344513
0.7477459	0.27206042	Q13227	0.5747681856155396	0.5517252087593079	0.37713542580604553
0.855019	0.14890899	Q9UQR1	0.5396034121513367	0.580522894859314	0.3438001573085785
0.6563165	0.3666206	O60729	0.48134085536003113	0.5402002334594727	0.49073004722595215
0.77049756	0.22290711	Q15831	0.5252256989479065	0.3870459496974945	0.6031379103660583
0.7304605	0.27468985	P32780	0.5718384385108948	0.44272640347480774	0.4750308692455292
0.5269708	0.4816788	P0DP91	NA	NA	NA
0.5244165	0.48449615	Q03468	0.469944030046463	0.5154350399971008	0.5277916789054871
0.6750143	0.34885305	P11388	0.4420074224472046	0.5031949281692505	0.5794879794120789
0.8980569	0.09533033	Q02880	0.4467957317829132	0.499025821685791	0.530899167060852
0.6984686	0.29611045	Q9NS56	0.41490206122398376	0.6795629858970642	0.3941841721534729
0.8683574	0.11885768	Q9UK53	0.5206140875816345	0.438725084066391	0.4466516673564911
0.5692509	0.44789994	Q16594	0.561498761177063	0.4925255179405213	0.33040687441825867
0.5742979	0.4723501	Q99986	0.5154449939727783	0.46341055631637573	0.4503832161426544
0.85995674	0.11388239	O95251	0.558976411819458	0.4702337980270386	0.5063190460205078
0.5800048	0.5337505	Q9UM07	0.5174835920333862	0.4450416564941406	0.4948926270008087
0.82935774	0.17209812	Q86XK2	0.42081689834594727	0.6853411197662354	0.3900962769985199
0.7641199	0.23509358	P61088	0.5401623845100403	0.2906392812728882	0.4519626200199127
0.5959459	0.41371346	P49848	0.5406460165977478	0.4916837811470032	0.440250039100647
0.6212227	0.3910377	Q8NHY2	0.4992413222789765	0.5226163864135742	0.3723917305469513
0.8407893	0.13946132	Q9UL18	0.5156588554382324	0.46129322052001953	0.4777728021144867
0.7389732	0.2537639	Q9H0F5	0.4951108694076538	0.6180156469345093	0.3192826807498932
0.8122198	0.17245814	Q5VTR2	0.5668013095855713	0.4863059222698212	0.4534791111946106
0.7984635	0.18599997	Q9H7Z6	0.4869327247142792	0.3988397717475891	0.4912493824958801
0.78773457	0.22642276	Q8WTS6	0.5363014340400696	0.44555705785751343	0.4075134098529816
0.873687	0.13455068	Q9H9B1	0.34062984585762024	0.6204851269721985	0.6133281588554382
0.8192611	0.15369208	Q13283	0.5029929280281067	0.5250920653343201	0.3579746186733246
0.63250494	0.3893969	Q9Y468	0.48451799154281616	0.4359150528907776	0.5130150318145752
0.80203605	0.16989993	Q14694	0.522770345211029	0.49778586626052856	0.4524894654750824
0.8404402	0.14204681	Q9HCI7	0.394982784986496	0.5813236832618713	0.4342668354511261
0.50397825	0.5728717	Q96RL1	0.44794124364852905	0.57718825340271	0.38655969500541687
0.8671267	0.15583019	Q06945	0.5729383230209351	0.6395572423934937	0.2384553104639053
0.8059146	0.15468267	Q6P3S6	0.4277191758155823	0.6630924344062805	0.3931137025356293
0.8763484	0.04448745	Q9H9J4	0.4547658860683441	0.6616689562797546	0.3809223771095276
0.668306	0.36159688	Q86TM6	0.5153713822364807	0.536376416683197	0.4447350203990936
0.9044977	0.08973854	O14497	0.392408162355423	0.6421515345573425	0.5960494875907898
0.87196714	0.13774803	Q15788	0.4996298849582672	0.6464218497276306	0.4318360984325409
0.7918144	0.22661081	Q6B0I6	0.5059256553649902	0.529129147529602	0.44971492886543274
0.77538455	0.22403799	Q76N89	0.4198309183120727	0.6240503191947937	0.4510811269283294
0.9058235	0.06308325	Q07955	0.5731754899024963	0.6024184226989746	0.32581350207328796
0.7823712	0.2410585	Q9Y222	0.48970696330070496	0.5876626372337341	0.29614973068237305
0.59349537	0.43070084	Q15714	0.5117465257644653	0.6307051777839661	0.3742496967315674
0.5715105	0.44955385	Q9Y4B6	0.4944688081741333	0.5556774735450745	0.4935867190361023
0.84080476	0.13308741	Q06587	0.5282593369483948	0.6185972690582275	0.30586501955986023
0.8406074	0.13674259	Q99496	0.5232827663421631	0.46042776107788086	0.3804076611995697
0.71292144	0.26737362	Q9HCM9	0.638696014881134	0.37401822209358215	0.34991174936294556
0.6420276	0.37922633	Q9BQ15	0.6083664298057556	0.5723500847816467	0.22283856570720673
0.86085707	0.13714042	Q9P0U4	0.5152813196182251	0.5133545994758606	0.4376389682292938
0.84248215	0.14271228	P15884	0.5446462035179138	0.6593737602233887	0.30931609869003296
0.8181651	0.20420577	Q13105	0.5140659809112549	0.4840100109577179	0.4845921397209167
0.81668997	0.14332978	Q7Z7E8	0.5346197485923767	0.48174840211868286	0.4559266865253449
0.77564275	0.22443196	Q13362	0.4543816745281219	0.5719922184944153	0.433202862739563
0.7243021	0.30465478	Q96T88	0.4642546474933624	0.5240573883056641	0.4775666892528534
0.7702882	0.25218529	P54252	0.4821021258831024	0.47150084376335144	0.4682412743568421
0.5859014	0.43178427	P62380	0.574313759803772	0.38603365421295166	0.3960685431957245
0.78888774	0.20244281	Q9Y6I4	0.569069504737854	0.3794611096382141	0.4228380918502808
0.70195735	0.28244773	O96013	0.4889979362487793	0.3523824214935303	0.6395008563995361
0.84601665	0.1562909	Q13761	0.5313811302185059	0.6506194472312927	0.3116954267024994
0.84510964	0.13849777	P53999	0.5664764046669006	0.4445875585079193	0.43762168288230896
0.8698292	0.11330834	O14980	0.46269896626472473	0.5368791818618774	0.4536396861076355
0.6459034	0.3851939	Q70CQ1	0.5330218076705933	0.5112044215202332	0.40361306071281433
0.6611782	0.37543228	Q8IV63	0.5480744242668152	0.4545279443264008	0.40332072973251343
0.6647863	0.40731755	Q9H7B4	0.5340196490287781	0.44693970680236816	0.5101896524429321
0.8184747	0.15626797	O75150	0.5489463210105896	0.47752895951271057	0.43855857849121094
0.553706	0.47141948	Q92890	0.592118501663208	0.4741857647895813	0.46822863817214966
0.7492254	0.25123942	Q9BT78	0.549621045589447	0.4557446837425232	0.3801631033420563
0.56997794	0.46884266	Q9UBW8	0.5258453488349915	0.44369199872016907	0.47441619634628296
0.7113169	0.2728491	Q9H0E9	0.4833020567893982	0.5842873454093933	0.44448938965797424
0.8755493	0.13075344	P28360	0.6874498128890991	0.5507060885429382	0.3501574695110321
0.6130035	0.35973516	O94907	0.4300934374332428	0.5535132884979248	0.43674471974372864
0.8316621	0.17099102	Q99612	0.6622040867805481	0.5476565957069397	0.2227994054555893
0.68427145	0.34144527	P18754	0.5361259579658508	0.5086098313331604	0.3846670389175415
0.88112205	0.1308418	O43474	0.5825355052947998	0.6246516108512878	0.28453323245048523
0.794947	0.20608333	Q9Y294	0.5154964923858643	0.5056957006454468	0.3133336305618286
0.75372064	0.22838409	Q8TBC4	0.5409322381019592	0.445427805185318	0.563321053981781
0.5096781	0.654953	P49888	0.5324146151542664	0.3112408220767975	0.5181446075439453
0.7784959	0.20332564	P63151	0.5208436846733093	0.4142601788043976	0.45794373750686646
0.51686096	0.46133864	Q96GM8	0.5276556015014648	0.5337538123130798	0.34683915972709656
0.8828518	0.17466776	P26583	0.6987667083740234	0.486043781042099	0.242180734872818
0.8891899	0.085193425	Q9BUJ2	0.4881232082843781	0.5849865674972534	0.4567056596279144
0.6742447	0.30798084	Q9BQA5	0.5920485258102417	0.550886869430542	0.3538401126861572
0.6327208	0.41101786	Q8TDN4	0.4838336408138275	0.61614227294921875	0.4560534060001374
0.6151192	0.41793823	P30419	0.5414318442344666	0.4721387922763825	0.5095410346984863
0.7581675	0.2569017	P60510	0.5292795300483704	0.40303686261177063	0.5041107535362244
0.62522435	0.4694101	P78423	0.5698344111442566	0.4741200506687164	0.3861141502857208
0.57311165	0.4803331	Q9BXH1	NA	NA	NA
0.77752715	0.25956124	Q01484	0.6087714433670044	0.5854148864746094	0.3128819167613983
0.5400249	0.48403785	Q9UNS2	0.5065513253211975	0.4459675252437592	0.494852215051651
0.86146665	0.1304041	Q9HCK8	0.5008508563041687	0.5625929832458496	0.44655296206474304
0.5613733	0.4052413	O43422	0.5824565291404724	0.5422662496566772	0.3785391747951507
0.655712	0.38685018	O14576	0.49404376745224	0.5553022623062134	0.45519161224365234
0.5900132	0.43419576	P04731	0.5633878111839294	0.4610304832458496	0.31457462906837463
0.5952863	0.47953165	P27701	0.5608692765235901	0.2465517818927765	0.6624270081520081
0.52289	0.5292793	Q99933	0.44509029388427734	0.6060726642608643	0.35787540674209595
0.66540545	0.43026212	P55774	0.5766644477844238	0.4614460170269013	0.24488785862922668
0.66313976	0.43789914	P24844	0.5788100361824036	0.454289585351944	0.4794864654541016
0.90951145	0.08744051	Q92925	0.5644723773002625	0.44466957449913025	0.488888144493103
0.6441106	0.38198704	Q15349	0.4852043092250824	0.4963154196739197	0.5553592443466187
0.79570675	0.1881077	Q7Z3B3	0.446383535861969	0.6850605010986328	0.35526031255722046
0.68418413	0.3478405	P34947	0.44574418663978577	0.41931623220443726	0.6357632875442505
0.60376096	0.51977974	Q86UB9	0.5850216746330261	0.2688497006893158	0.5370023250579834
0.56628036	0.46949637	Q8TAF3	0.5016546845436096	0.3720383048057556	0.5102018117904663
0.57891077	0.45114192	O60936	0.5465498566627502	0.5188639760017395	0.3679032027721405
0.69413537	0.412348	P08253	0.5042939186096191	0.4721866846084595	0.48175570368766785
0.7398399	0.3386332	P17936	0.5785229802131653	0.5355309247970581	0.25711023807525635
0.5530844	0.46270534	Q9H0Q3	0.530109167098999	0.436034232378006	0.4696110785007477
0.76176065	0.2283098	P61224	0.5122572183609009	0.39350369572639465	0.6056581139564514
0.6762802	0.34450752	P20248	0.46890848875045776	0.44287627935409546	0.4922344982624054
0.7303288	0.34049007	P13497	0.5365275740623474	0.4465217590332031	0.3958866894245148
0.71040887	0.27038476	Q96Q15	0.6410882472991943	0.5548941493034363	0.3580085337162018
0.75189275	0.27665076	Q9UBE0	0.5820626020431519	0.46497780084609985	0.5092009902000427
0.7422402	0.26208752	P01135	0.4504973292350769	0.47335830330848694	0.40029609203338623
0.84774536	0.17221457	Q96PM9	0.4731232523918152	0.652054488658905	0.3263359069824219
0.85272694	0.1362551	Q92754	0.4521108865737915	0.5691971778869629	0.3881418704986572
0.7889537	0.22420542	Q92597	0.5372260808944702	0.464398592710495	0.3668895661830902
0.81108487	0.18924087	Q00534	0.5795179009437561	0.3011530339717865	0.6305121183395386
0.8778173	0.12046516	Q15596	0.47212594747543335	0.6659319996833801	0.3925974667072296
0.6485278	0.35078517	Q9UEE5	0.5693997144699097	0.4151216745376587	0.502251386642456
0.57157737	0.4950304	P50453	0.5411181449890137	0.394291490316391	0.5018485188484192
0.8415393	0.13266328	P63162	0.5983385443687439	0.6009246110916138	0.2516302466392517
0.8652448	0.10822033	Q9UKV8	0.4885435998439789	0.5201929211616516	0.4491935074329376
0.7218782	0.31935158	P42226	0.5814322233200073	0.5016446709632874	0.4978342056274414
0.74970037	0.22131349	Q53GS9	0.4982900321483612	0.6345366835594177	0.376602441072464
0.51094556	0.5112412	Q13098	0.5236985683441162	0.46367305517196655	0.3870722651481629
0.51110846	0.5514842	P41218	0.4807164669036865	0.5595460534095764	0.4223484992980957
0.54066044	0.46690917	Q96BD6	0.5360413193702698	0.45175057649612427	0.30077290534973145
0.8096532	0.2058738	Q9BTK6	0.544083297252655	0.6538006067276001	0.23324796557426453
0.6928778	0.30904132	O15126	0.5624663233757019	0.4107286930084229	0.6264554858207703
0.86030036	0.12207015	Q9H160	0.5221951007843018	0.4792249202728271	0.39840808510780334
0.69301474	0.2718108	P29320	0.4866773188114166	0.383864164352417	0.586445689201355
0.7629302	0.31008768	Q9HCN2	0.6134693622589111	0.4084101915359497	0.3986264169216156
0.8481712	0.1565114	Q9H4L7	0.5660627484321594	0.4834490120410919	0.4706479012966156
0.8783571	0.101722196	O94992	0.591099202632904	0.5719792246818542	0.3701889216899872
0.5259055	0.5408208	Q9P1T7	0.5311349034309387	0.48422303795814514	0.4634067714214325
0.71909386	0.34154078	P35869	0.5187504887580872	0.5207325220108032	0.4124017059803009
0.78893644	0.1760066	Q9UHB7	0.4772717356681824	0.5696208477020264	0.45229682326316833
0.9191614	0.052617326	Q7L2J0	0.4562445878982544	0.5564055442810059	0.5477535724639893
0.82669425	0.15829703	P42568	0.49341222643852234	0.6529192924499512	0.3276708424091339
0.82084376	0.17214903	Q8NB78	0.4412039816379547	0.42467212677001953	0.6321903467178345
0.51737857	0.4795563	Q96MH2	0.6398726105690002	0.4378252923488617	0.36057865619659424
0.79272914	0.21312742	P41743	0.5811733603477478	0.4640783965587616	0.4404047727584839
0.6867169	0.3245984	P10244	0.5211215615272522	0.6058817505836487	0.3446432054042816
0.6549578	0.3537849	Q15545	0.5745405554771423	0.5488447546958923	0.345885306596756
0.8500476	0.19051513	Q96JB3	0.5567651987075806	0.5341835618019104	0.3005480170249939
0.6836571	0.3658035	P15515	0.7153671979904175	0.31845781207084656	0.37840577960014343
0.72910994	0.26479176	Q9P2I0	0.4950266182422638	0.523497462272644	0.4801924526691437
0.9388801	0.034261078	Q00577	0.5281977653503418	0.477296769618988	0.48537904024124146
0.8633252	0.1590224	P48443	0.6508499383926392	0.434386670589447	0.3846895098686218
0.8434329	0.13453521	P85037	0.5620293021202087	0.6495603322982788	0.20951604843139648
0.5137644	0.50650173	P35269	0.5107409954071045	0.6427062153816223	0.38195690512657166
0.8437131	0.15576424	P28347	0.6369724273681641	0.4732739329338074	0.35443028807640076
0.8971022	0.11078789	Q969V6	0.4936203062534332	0.6253861784934998	0.34853288531303406
0.6527229	0.3823748	P15173	0.6864722371101379	0.4294263422489166	0.39980563521385193
0.5103555	0.5889429	P18850	0.5412840247154236	0.5306745767593384	0.4500915408134461
0.5884129	0.4638875	Q15650	0.4470653831958771	0.5221696496009827	0.3688289821147918
0.91606104	0.0891819	Q68CP9	0.456744521856308	0.5734318494796753	0.5262009501457214
0.6422062	0.39829996	Q09013	0.5538817644119263	0.4054982960224152	0.5938192009925842
0.8363529	0.13524924	Q9H2F5	0.534423291683197	0.5969710946083069	0.3240393400192261
0.8814264	0.12998071	P13631	0.5666396021842957	0.5056427121162415	0.3260858952999115
0.84997475	0.15322335	Q14686	0.4567075967788696	0.6162499785423279	0.34565526247024536
0.88014257	0.10421066	Q01543	0.5599722266197205	0.6514908671379089	0.34311985969543457
0.89640737	0.095240854	Q9ULH7	0.3905145823955536	0.744951605796814	0.4141038656234741
0.57600564	0.44948533	P52943	0.5223506093025208	0.44111573696136475	0.41114193201065063
0.6794801	0.38890842	P08962	0.5276831388473511	0.30080869793891907	0.6063869595527649
0.8370153	0.18827388	P32519	0.5727295279502869	0.5877367258071899	0.32075926661491394
0.70372504	0.4521314	P02649	0.5389014482498169	0.41284120082855225	0.550403356552124
0.64470613	0.3645911	Q99801	0.6611876487731934	0.4793279469013214	0.4275161027908325
0.71355766	0.25823447	Q6DT37	0.5075808167457581	0.525857150554657	0.46344906091690063
0.8243756	0.17076412	Q9BPY8	0.7731370329856873	0.45267874002456665	0.2225019931793213
0.82575595	0.24201277	O14901	0.6779182553291321	0.6003262400627136	0.24728092551231384
0.85403454	0.13558844	P11161	0.6419102549552917	0.5491509437561035	0.24385088682174683
0.62739587	0.5388665	P08590	0.4827451407909394	0.5670270323753357	0.4523046612739563
0.7760844	0.2511976	Q8N196	0.6111316680908203	0.5533117055892944	0.3381853997707367
0.8784867	0.12024276	P54821	0.67125403881073	0.532039225101471	0.28251367807388306
0.70549154	0.3036763	Q8TAU0	0.6153954267501831	0.6111752986907959	0.26974785327911377
0.627434	0.36442757	Q9UMQ3	0.6050130724906921	0.6266649961471558	0.24685212969779968
0.8916832	0.11125367	P39880	0.5670390725135803	0.6314353346824646	0.34587815403938293
0.87184197	0.13202874	Q13948	NA	NA	NA
0.8801782	0.108737774	O75177	0.5009094476699829	0.5929918885231018	0.3500218391418457
0.88832563	0.122658685	Q9UH73	0.5183584690093994	0.5804317593574524	0.3573630750179291
0.80919844	0.2158278	Q13351	0.5789721012115479	0.5606786608695984	0.2826559245586395
0.83927953	0.23823409	P20823	0.6243547201156616	0.5588991641998291	0.3188824951648712
0.89180183	0.13897517	P09629	0.6674417853355408	0.5114425420761108	0.3194925785064697
0.86799943	0.12919457	Q03112	0.5079383850097656	0.5431768298149109	0.4318468570709229
0.92298245	0.05772303	P06454	0.5449942350387573	0.4796470105648041	0.26018863916397095
0.8119898	0.29917765	Q9UBC0	0.5679107904434204	0.624325156211853	0.37116003036499023
0.5119264	0.5128584	Q00403	0.598244309425354	0.44406411051750183	0.374868243932724
0.7358754	0.26436612	P52948	0.4585985243320465	0.632063090801239	0.4051936864852905
0.88930994	0.093908735	Q96PN7	0.5018771886825562	0.6594048142433167	0.3823185265064239
0.88905317	0.11488668	Q92886	0.5258098244667053	0.6010314226150513	0.3673475682735443
0.8651301	0.12608889	Q9Y2Y9	0.6383216977119446	0.5914425849914551	0.17933818697929382
0.5700827	0.4643567	Q9UJX3	0.5839989185333252	0.5313273072242737	0.3641376793384552
0.87358445	0.13621451	Q9NP62	0.6189673542976379	0.5142369270324707	0.29536211490631104
0.87738556	0.09749923	P10243	0.4314928650856018	0.6242178082466125	0.4004807472229004
0.8625724	0.12549223	Q6ZRS2	0.530246913433075	0.7053928375244141	0.4168360233306885
0.8586654	0.17029467	P17509	0.6789193749427795	0.6220846772193909	0.31729650497436523
0.5405471	0.51718974	Q08050	0.5596400499343872	0.6498174667358398	0.2664370536804199
0.70157933	0.33240736	Q13568	0.6379780769348145	0.49413636326789856	0.34148383140563965
0.76419544	0.23667334	P30260	0.3849985897541046	0.499355673789978	0.5593778491020203
0.8600816	0.1515258	Q99814	0.5557116866111755	0.5085557699203491	0.44783878326416016
0.8437755	0.1342104	Q13627	0.5011153221130371	0.5451246500015259	0.44296199083328247
0.8111742	0.26873922	Q9UKI9	0.579196572303772	0.5787513256072998	0.3567856550216675
0.8335592	0.19061202	P19022	0.5403510928153992	0.5061998963356018	0.4855799973011017
0.8291933	0.15242806	O95639	0.6565201878547668	0.4759141802787781	0.29152077436447144
0.7786422	0.20893681	Q9UBX2	0.620173454284668	0.6133343577384949	0.24973700940608975
0.84835714	0.15801738	Q9H2Y7	0.4123282134532929	0.6644278764724731	0.42892393469810486
0.87688583	0.14622734	P09016	0.6092891693115234	0.6121744513511658	0.27161654829978943
0.6436354	0.44055623	P22061	0.5638958215713501	0.2489120215177536	0.4481791257858277
0.81438494	0.18632023	P05129	0.5633545517921448	0.44941139221191406	0.43095535039901733
0.8241922	0.19687523	P20749	0.5090226531028748	0.5358952879905701	0.3572104275226593
0.8375671	0.1690297	C0HM02	NA	NA	NA
0.83755666	0.16903922	P24723	0.5226559042930603	0.3818320035934448	0.5139358043670654
0.8385997	0.1566908	Q9Y692	0.582311749458313	0.49471354484558105	0.39312824606895447
0.77802765	0.27267328	Q15035	0.5028263926506042	0.32615500688552856	0.6446962356567383
0.88008493	0.15252428	P28358	0.6258087158203125	0.5531961917877197	0.35288524627685547
0.6637997	0.34752038	Q86UW6	0.45025068521499634	0.5550206899642944	0.43687304854393005
0.87563866	0.1699212	P62736	0.5974112749099731	0.31854864954948425	0.5395587682723999
0.74097645	0.25791034	P08651	0.5265569090843201	0.6529263257980347	0.2532522976398468
0.7930444	0.256412	P78545	0.6464589834213257	0.4379057288169861	0.3900651037693024
0.9044709	0.12161915	P14651	0.6114308834075928	0.6861567497253418	0.285290002822876
0.7038207	0.34565336	Q14207	0.4427258372306824	0.627985417842865	0.4010549783706665
0.7065168	0.30946004	O95359	0.558656632900238	0.6552342176437378	0.3677706122398377
0.8148629	0.18064892	Q99743	0.5724939703941345	0.5564081072807312	0.3462860584259033
0.8564012	0.1322897	Q99967	0.5185330510139465	0.6630069017410278	0.3662194013595581
0.90172434	0.08930417	Q9UBB5	0.539696455001831	0.5313860774040222	0.3831264972686768
0.74843585	0.21842964	Q04771	0.5558899641036987	0.28573083877563477	0.6362587809562683
0.8126313	0.20008036	Q8IZL2	0.532386064529419	0.6057544350624084	0.31733760237693787
0.8444281	0.11284492	O75175	0.5369963645935059	0.549025297164917	0.4446878731250763
0.8202529	0.17008024	O00716	0.5539690256118774	0.5577952265739441	0.35772231221199036
0.72126085	0.31185666	P14652	0.6054362654685974	0.6983688473701477	0.31159672141075134
0.8231184	0.17852424	Q05655	0.5372297167778015	0.4355767965316773	0.48171210289001465
0.7761107	0.2125038	Q14140	0.48773393034935	0.6059597730636597	0.3799999952316284
0.86170584	0.121712774	Q71DI3	0.4890633225440979	0.595041811466217	0.3707875311374664
0.86588156	0.16587605	P14653	0.6122043132781982	0.5794259309768677	0.3431948721408844
0.6559617	0.37769705	P10155	0.5482494235038757	0.44697999954223633	0.4003722071647644
0.9119548	0.12654327	P17483	0.6350554823875427	0.5611204504966736	0.2868843078613281
0.8116917	0.1907873	P51692	0.5690311193466187	0.3391866683959961	0.5913473963737488
0.87876207	0.13944472	Q92786	0.4753347039222718	0.580572247505188	0.32744190096855164
0.7495478	0.34027526	O95477	0.5405719876289368	0.2530301809310913	0.7669042944908142
0.6876542	0.34531656	Q16566	0.6037514805793762	0.3164021074771881	0.5764477849006653
[truncated: 5,484 more rows]
